# Supplementary material for: Ocular injury awareness, knowledge, and safety practices among dental professionals, students, and supporting staff: A cross-sectional analysis
Source: PLoS One. 2026 Jul 14;21(7):e0350450. doi: 10.1371/journal.pone.0350450 (PMC13367719; doi:10.1371/journal.pone.0350450)
Supplement: S1 File — (XLSX) [file pone.0350450.s001.xlsx]

## Sheet: Rawdata
Anonymized_Record_No	Gender	Age	Years of Practice	Professional Role	Eye Safety Awareness	Eye Safety Importance (1-10)	Experienced Ocular Injury	Eye Safety Protocols Awareness	Frequency of Eye Injuries	Cause of Eye Injury	First Aid Response	Type of Eye Protection Used	Routine Use of Eye Protection	Eye Check-up Frequency	Reason for Eye Check-up	History of Eye Surgery	Awareness of Patient Eye Safety	Importance of Patient Eye Safety (1-10)	Patient Experienced Ocular Injury	Type of Protection Given to Patients	Frequency of Patient Eye Protection	Possible Causes of Ocular Insults (multi-select)	Procedures Leading to Insults (multi-select)	First Aid Actions Taken (multi-select)	Power Increase in Prescribed Spectacles	Cause for Eye Surgery (if any)	Year of Study / Qualification	Possible Causes of Ocular Insults (multi-select)__Foreign Bodies	Possible Causes of Ocular Insults (multi-select)__Lab Work	Possible Causes of Ocular Insults (multi-select)__Cavity Prep	Possible Causes of Ocular Insults (multi-select)__Scaling/Polishing	Possible Causes of Ocular Insults (multi-select)__Wires/Burs	Possible Causes of Ocular Insults (multi-select)__Splatter/Aerosol	Possible Causes of Ocular Insults (multi-select)__Old Restorations	Possible Causes of Ocular Insults (multi-select)__Extractions	Possible Causes of Ocular Insults (multi-select)__Instrument Cleaning	Procedures Leading to Insults (multi-select)__Not applicable	Procedures Leading to Insults (multi-select)__Old Restoration	Procedures Leading to Insults (multi-select)__Lab Work	Procedures Leading to Insults (multi-select)__Scaling/Polishing	Procedures Leading to Insults (multi-select)__Instrument Cleaning	Procedures Leading to Insults (multi-select)__Cavity Prep	Procedures Leading to Insults (multi-select)__Ortho Treatment	Procedures Leading to Insults (multi-select)__Extractions	First Aid Actions Taken (multi-select)__Cold compress	First Aid Actions Taken (multi-select)__Wash with water	First Aid Actions Taken (multi-select)__Pain meds	First Aid Actions Taken (multi-select)__Blinking	First Aid Actions Taken (multi-select)__Medical help
1	Female	27	4	Dental Practitioner	Yes	10	No	Aware	Rarely	Dental materials	Wash with water	Prescription specs	No	Never	Injury	Yes	No	8	No	Safety glasses	Always	Foreign Bodies; Lab Work; Cavity Prep	Not applicable; Old Restoration	Cold compress; Wash with water	No		Postgraduate	1	1	1	0	0	0	0	0	0	1	1	0	0	0	0	0	0	1	1	0	0	0
2	Female	41	16	Dental Technician	Yes	11	Yes	Aware	Rarely	Old restoration	Medical help	Prescription specs	No	Rarely	Routine	No	No	6	No	None	Occasionally	Scaling/Polishing; Wires/Burs	Lab Work	Pain meds	No		Postgraduate	0	0	0	1	1	0	0	0	0	0	0	1	0	0	0	0	0	0	0	1	0	0
3	Female	22	4	Dental Faculty	Yes	10	No	Aware	Weekly	Foreign bodies	Wash with water	Safety glasses	No	Never	Routine	No	Yes	8	No	None	Rarely	Cavity Prep; Wires/Burs; Scaling/Polishing	Old Restoration; Not applicable; Scaling/Polishing	Blinking; Cold compress	Yes		Faculty	0	0	1	1	1	0	0	0	0	1	1	0	1	0	0	0	0	1	0	0	1	0
4	Female	27	9	Dental Hygienist	Yes	9	Yes	Aware	Rarely	Old restoration	Medical help	Prescription specs	No	Rarely		No	Yes	10	No	Safety glasses	Never	Splatter/Aerosol; Wires/Burs	Instrument Cleaning; Not applicable	Medical help; Blinking	Not applicable		Dental Technician	0	0	0	0	1	1	0	0	0	1	0	0	0	1	0	0	0	0	0	0	1	1
5	Male	24	0	Dental Practitioner	Yes	10	No	Aware	Rarely	Extraction	Wash with water	Safety glasses	Yes	Rarely	Routine	No	Yes	11	No	Safety glasses	Always	Scaling/Polishing; Old Restorations; Cavity Prep; Extractions	Instrument Cleaning	Pain meds; Bandage	Yes		Faculty	0	0	1	1	0	0	1	1	0	0	0	0	0	1	0	0	0	0	0	1	0	0
6	Male	22	1	Dental Practitioner	Yes	9	No	Aware	Rarely	Scaling/Polishing	Wash with water	Safety glasses	Yes	Rarely	Routine	No	Yes	7	No	None	Occasionally	Scaling/Polishing	Cavity Prep	Pain meds	Yes		Dental Assistant	0	0	0	1	0	0	0	0	0	0	0	0	0	0	1	0	0	0	0	1	0	0
7	Male	40	9	Dental Practitioner	Yes	7	No	Aware	Monthly	Foreign bodies	Wash with water	Safety glasses	No	Rarely	Routine	No	No	6	No	Safety glasses	Never	Old Restorations; Cavity Prep; Instrument Cleaning; Lab Work	Scaling/Polishing	Medical help; Wash with water	No		Dental Practitioner	0	1	1	0	0	0	1	0	1	0	0	0	1	0	0	0	0	0	1	0	0	1
8	Female	35	8	Dental Assistant	Yes	8	Yes	Aware	Rarely	Foreign bodies	Medical help	Visor	Yes	Never	Routine	No	Yes	10	No	None	Sometimes	Old Restorations; Scaling/Polishing; Instrument Cleaning; Extractions	Ortho Treatment	Cold compress; Bandage	Yes		Faculty	0	0	0	1	0	0	1	1	1	0	0	0	0	0	0	1	0	1	0	0	0	0
9	Male	46	14	Dental Faculty	Yes	8	No	Aware	Monthly	Wires/Burs	Wash with water	Safety glasses	Yes	Rarely	Both	No	Yes	7	No	None	Sometimes	Wires/Burs; Cavity Prep	Extractions; Ortho Treatment; Old Restoration	Bandage; Blinking	Not applicable		Dental Hygienist	0	0	1	0	1	0	0	0	0	0	1	0	0	0	0	1	1	0	0	0	1	0
10	Male	29	4	Dental Practitioner	Yes	11	No	Aware	Rarely	Old restoration	Wash with water	Safety glasses	Yes	Never	Routine	No	Yes	8	No	Safety glasses	Never	Lab Work; Splatter/Aerosol; Scaling/Polishing	Old Restoration; Lab Work	Medical help	No		III Year	0	1	0	1	0	1	0	0	0	0	1	1	0	0	0	0	0	0	0	0	0	1
11	Female	35	0	Dental Assistant	Yes	10	Yes	Aware	Rarely	Foreign bodies	Wash with water	Prescription specs	No	Rarely	Routine	Yes	Yes	10	No	Safety glasses	Sometimes	Instrument Cleaning; Splatter/Aerosol	Ortho Treatment; Old Restoration; Lab Work	Medical help	No	Infection complications	II Year	0	0	0	0	0	1	0	0	1	0	1	1	0	0	0	1	0	0	0	0	0	1
12	Female	44	5	Dental Assistant	Yes	8	Yes	Aware	Rarely	Splatter/Aerosol	Wash with water	Safety glasses	Yes	Rarely	Both	No	No	11	No	Safety glasses	Never	Lab Work; Splatter/Aerosol	Extractions	Medical help; Bandage; Cold compress	No		Dental Technician	0	1	0	0	0	1	0	0	0	0	0	0	0	0	0	0	1	1	0	0	0	1
13	Female	44	12	Dental Faculty	No	11	Yes	Aware	Rarely	Foreign bodies	Medical help	Safety glasses	No	Monthly		No	Yes	10	No	Safety glasses	Occasionally	Foreign Bodies	Ortho Treatment; Extractions; Old Restoration	Pain meds; Cold compress; Bandage	Yes		Postgraduate	1	0	0	0	0	0	0	0	0	0	1	0	0	0	0	1	1	1	0	1	0	0
14	Male	22	1	Dental Assistant	Yes	9	Yes	Aware	Never	Splatter/Aerosol	Blinking	Safety glasses	No	Monthly	Injury	No	Yes	6	No	Prescription specs	Never	Old Restorations; Instrument Cleaning	Old Restoration; Lab Work	Bandage; Cold compress; Blinking	Yes		Dental Assistant	0	0	0	0	0	0	1	0	1	0	1	1	0	0	0	0	0	1	0	0	1	0
15	Female	51	13	Dental Faculty	Yes	8	Yes	Aware	Never	Old restoration	Wash with water	Safety glasses	No	Rarely	Routine	No	Yes	6	Yes	None	Never	Old Restorations; Extractions	Instrument Cleaning; Lab Work; Old Restoration	Bandage	No		Intern	0	0	0	0	0	0	1	1	0	0	1	1	0	1	0	0	0	0	0	0	0	0
16	Male	33	3	Dental Practitioner	Yes	10	No	Not Aware	Never	Old restoration	Blinking	Safety glasses	No	Rarely	Injury	No	Yes	9	Yes	None	Sometimes	Old Restorations	Ortho Treatment; Not applicable; Instrument Cleaning	Cold compress; Wash with water; Bandage	Yes		Postgraduate	0	0	0	0	0	0	1	0	0	1	0	0	0	1	0	1	0	1	1	0	0	0
17	Female	47	0	Dental Faculty	Yes	11	Yes	Aware	Never	Foreign bodies	Wash with water	Safety glasses	No	Rarely	Both	No	Yes	13	No	Safety glasses	Always	Old Restorations; Lab Work; Splatter/Aerosol; Scaling/Polishing	Not applicable; Lab Work; Scaling/Polishing	Wash with water	No		Postgraduate	0	1	0	1	0	1	1	0	0	1	0	1	1	0	0	0	0	0	1	0	0	0
18	Female	22	0	Dental Practitioner	Yes	8	Yes	Aware	Rarely	Splatter/Aerosol	Wash with water	Safety glasses	No	Rarely	Routine	No	Yes	4	No	None	Always	Foreign Bodies	Lab Work; Ortho Treatment	Wash with water; Pain meds	Not applicable		Faculty	1	0	0	0	0	0	0	0	0	0	0	1	0	0	0	1	0	0	1	1	0	0
19	Male	44	11	Dental Faculty	Yes	11	Yes	Aware	Monthly	Foreign bodies	Wash with water	Safety glasses	No	Rarely	Both	No	Yes	7	Yes	Safety glasses	Never	Scaling/Polishing; Extractions	Extractions; Lab Work	Wash with water; Pain meds	No		Faculty	0	0	0	1	0	0	0	1	0	0	0	1	0	0	0	0	1	0	1	1	0	0
20	Male	43	16	Dental Practitioner	Yes	10	Yes	Aware	Never	Lab procedures	Blinking	Visor	Yes	Rarely	Routine	Yes	Yes	9	No	None	Never	Cavity Prep; Foreign Bodies; Lab Work	Ortho Treatment; Old Restoration	Cold compress; Bandage; Wash with water	No	Infection complications	IV Year	1	1	1	0	0	0	0	0	0	0	1	0	0	0	0	1	0	1	1	0	0	0
21	Female	40	8	Dental Assistant	No	10	Yes	Aware	Rarely	Foreign bodies	Wash with water	Prescription specs	No	Rarely	Routine	No	Yes	10	No	None	Occasionally	Lab Work; Old Restorations; Foreign Bodies	Ortho Treatment; Lab Work	Bandage; Wash with water	No		Dental Hygienist	1	1	0	0	0	0	1	0	0	0	0	1	0	0	0	1	0	0	1	0	0	0
22	Female	22	0	Dental Technician	Yes	9	No	Aware	Never	Old restoration	Wash with water	Safety glasses	Yes	Rarely	Routine	Yes	No	8	No	Prescription specs	Sometimes	Foreign Bodies; Wires/Burs; Instrument Cleaning	Ortho Treatment; Cavity Prep	Wash with water	No		IV Year	1	0	0	0	1	0	0	0	1	0	0	0	0	0	1	1	0	0	1	0	0	0
23	Female	53	17	Dental Technician	Yes	7	Yes	Aware	Rarely	Splatter/Aerosol	Wash with water	Prescription specs	No	Rarely	Routine	No	Yes	10	No	None	Occasionally	Lab Work	Lab Work; Scaling/Polishing	Blinking	No		IV Year	0	1	0	0	0	0	0	0	0	0	0	1	1	0	0	0	0	0	0	0	1	0
24	Female	36	6	Dental Technician	No	11	No	Aware	Rarely	Splatter/Aerosol	Blinking	Safety glasses	No	Rarely	Routine	No	Yes	4	No	None	Always	Wires/Burs; Extractions	Scaling/Polishing; Extractions	Pain meds; Cold compress	No		Intern	0	0	0	0	1	0	0	1	0	0	0	0	1	0	0	0	1	1	0	1	0	0
25	Female	24	0	Dental Practitioner	Yes	8	No	Aware	Monthly	Scaling/Polishing	Medical help	Prescription specs	Yes	Rarely	Routine	No	No	8	Yes	Safety glasses	Sometimes	Cavity Prep	Not applicable; Ortho Treatment	Medical help; Cold compress; Wash with water	No		Dental Hygienist	0	0	1	0	0	0	0	0	0	1	0	0	0	0	0	1	0	1	1	0	0	1
26	Female	26	0	Dental Practitioner	Yes	10	Yes	Aware	Rarely	Splatter/Aerosol	Medical help	Safety glasses	No	Rarely	Routine	No	No	11	No	Visor	Always	Wires/Burs	Instrument Cleaning	Cold compress; Blinking; Bandage	No		Dental Technician	0	0	0	0	1	0	0	0	0	0	0	0	0	1	0	0	0	1	0	0	1	0
27	Female	54	25	Dental Practitioner	Yes	11	No	Aware	Never	Scaling/Polishing	Wash with water	Safety glasses	No	Rarely	Injury	No	No	8	No	Safety glasses	Rarely	Foreign Bodies; Lab Work	Ortho Treatment	Bandage; Wash with water	Yes		Dental Hygienist	1	1	0	0	0	0	0	0	0	0	0	0	0	0	0	1	0	0	1	0	0	0
28	Male	42	14	Dental Hygienist	No	10	No	Aware	Rarely	Wires/Burs	Wash with water	Safety glasses	Yes	Rarely		No	Yes	10	No	None	Rarely	Wires/Burs	Instrument Cleaning; Old Restoration	Medical help	No		IV Year	0	0	0	0	1	0	0	0	0	0	1	0	0	1	0	0	0	0	0	0	0	1
29	Female	30	10	Dental Assistant	Yes	9	Yes	Aware	Rarely	Scaling/Polishing	Wash with water	Visor	No	Rarely	Both	No	Yes	6	No	Safety glasses	Never	Extractions; Instrument Cleaning; Scaling/Polishing	Lab Work; Extractions; Ortho Treatment	Cold compress	Not applicable		Dental Technician	0	0	0	1	0	0	0	1	1	0	0	1	0	0	0	1	1	1	0	0	0	0
30	Female	31	7	Dental Assistant	Yes	11	Yes	Aware	Rarely	Dental materials	Medical help	Prescription specs	No	Rarely	Routine	No	No	9	No	Safety glasses	Occasionally	Old Restorations; Lab Work; Extractions; Foreign Bodies	Not applicable; Instrument Cleaning	Pain meds	No		Postgraduate	1	1	0	0	0	0	1	1	0	1	0	0	0	1	0	0	0	0	0	1	0	0
31	Female	44	7	Dental Practitioner	No	8	No	Aware	Rarely	Foreign bodies	Wash with water	Safety glasses	No	Never	Routine	No	Yes	9	No	None	Never	Lab Work	Instrument Cleaning	Blinking	Yes		III Year	0	1	0	0	0	0	0	0	0	0	0	0	0	1	0	0	0	0	0	0	1	0
32	Female	33	5	Dental Faculty	Yes	12	Yes	Aware	Rarely	Splatter/Aerosol	Wash with water	Safety glasses	No	Rarely		No	Yes	7	No	None	Occasionally	Old Restorations	Scaling/Polishing; Old Restoration; Extractions	Wash with water; Medical help	Not applicable		Dental Assistant	0	0	0	0	0	0	1	0	0	0	1	0	1	0	0	0	1	0	1	0	0	1
33	Female	36	11	Dental Faculty	Yes	11	No	Not Aware	Rarely	Cavity preparations	Medical help	Visor	Yes	Rarely		No	Yes	7	No	None	Occasionally	Cavity Prep; Instrument Cleaning	Instrument Cleaning; Lab Work	Bandage; Cold compress; Wash with water	No		Intern	0	0	1	0	0	0	0	0	1	0	0	1	0	1	0	0	0	1	1	0	0	0
34	Male	44	13	Dental Faculty	Yes	8	No	Aware	Rarely	Not applicable	Wash with water	Safety glasses	No	Rarely	Routine	No	No	7	Yes	None	Always	Instrument Cleaning; Old Restorations; Extractions	Old Restoration; Extractions; Not applicable	Bandage; Pain meds	Yes		Dental Practitioner	0	0	0	0	0	0	1	1	1	1	1	0	0	0	0	0	1	0	0	1	0	0
35	Female	22	0	Dental Faculty	Yes	10	No	Aware	Rarely	Splatter/Aerosol	Medical help	Safety glasses	Yes	Never	Routine	No	Yes	10	No	Safety glasses	Rarely	Splatter/Aerosol; Instrument Cleaning; Wires/Burs; Cavity Prep	Scaling/Polishing; Not applicable; Extractions	Pain meds; Wash with water; Medical help	Yes		II Year	0	0	1	0	1	1	0	0	1	1	0	0	1	0	0	0	1	0	1	1	0	1
36	Male	22	0	Dental Faculty	Yes	10	Yes	Aware	Rarely	Scaling/Polishing	Medical help	Safety glasses	No	Rarely	Routine	No	Yes	7	No	None	Occasionally	Foreign Bodies; Scaling/Polishing; Splatter/Aerosol	Scaling/Polishing; Instrument Cleaning; Extractions	Wash with water; Bandage; Blinking	No		Faculty	1	0	0	1	0	1	0	0	0	0	0	0	1	1	0	0	1	0	1	0	1	0
37	Female	31	5	Dental Practitioner	Yes	9	No	Aware	Never	Foreign bodies	Blinking	Prescription specs	Yes	Rarely	Routine	No	No	9	No	Safety glasses	Never	Old Restorations; Extractions; Wires/Burs; Cavity Prep	Instrument Cleaning; Cavity Prep	Pain meds	Yes		Intern	0	0	1	0	1	0	1	1	0	0	0	0	0	1	1	0	0	0	0	1	0	0
38	Male	22	0	Dental Practitioner	Yes	9	Yes	Aware	Rarely	Splatter/Aerosol	Wash with water	Safety glasses	No	Rarely	Injury	No	No	7	No	Safety glasses	Occasionally	Old Restorations; Extractions; Foreign Bodies; Wires/Burs	Extractions; Cavity Prep; Scaling/Polishing	Bandage	No		Postgraduate	1	0	0	0	1	0	1	1	0	0	0	0	1	0	1	0	1	0	0	0	0	0
39	Female	28	0	Dental Practitioner	Yes	9	Yes	Aware	Never	Foreign bodies	Wash with water	Prescription specs	No	Rarely	Routine	No	No	8	No	None	Occasionally	Scaling/Polishing; Instrument Cleaning	Scaling/Polishing; Old Restoration; Lab Work	Bandage	No		Dental Technician	0	0	0	1	0	0	0	0	1	0	1	1	1	0	0	0	0	0	0	0	0	0
40	Female	36	5	Dental Faculty	Yes	9	Yes	Aware	Month and a half	Foreign bodies	Wash with water	Safety glasses	Yes	Rarely	Both	Yes	Yes	9	No	Safety glasses	Rarely	Splatter/Aerosol; Wires/Burs; Foreign Bodies	Not applicable; Old Restoration; Lab Work	Medical help; Wash with water	Yes		Postgraduate	1	0	0	0	1	1	0	0	0	1	1	1	0	0	0	0	0	0	1	0	0	1
41	Female	32	5	Dental Faculty	Yes	11	Yes	Aware	Rarely	Dental materials	Wash with water	Prescription specs	Yes	Rarely	Routine	No	Yes	8	No	None	Rarely	Foreign Bodies; Lab Work; Instrument Cleaning	Instrument Cleaning	Pain meds; Bandage	Yes		Dental Practitioner	1	1	0	0	0	0	0	0	1	0	0	0	0	1	0	0	0	0	0	1	0	0
42	Female	34	11	Dental Practitioner	Yes	8	Yes	Aware	Never	Splatter/Aerosol	Wash with water	Visor	Yes	Monthly	Routine	No	Yes	13	No	Safety glasses	Sometimes	Instrument Cleaning; Scaling/Polishing	Lab Work	Pain meds; Cold compress	Yes		II Year	0	0	0	1	0	0	0	0	1	0	0	1	0	0	0	0	0	1	0	1	0	0
43	Male	22	0	Dental Practitioner	Yes	7	Yes	Aware	Never	Not applicable	Wash with water	Prescription specs	Yes	Monthly		No	Yes	9	No	None	Never	Scaling/Polishing	Extractions; Lab Work; Cavity Prep	Wash with water; Pain meds; Medical help	No		Dental Assistant	0	0	0	1	0	0	0	0	0	0	0	1	0	0	1	0	1	0	1	1	0	1
44	Male	41	12	Dental Faculty	Yes	7	Yes	Aware	Never	Old restoration	Wash with water	Safety glasses	Yes	Monthly	Routine	No	Yes	7	Yes	None	Sometimes	Foreign Bodies	Lab Work; Scaling/Polishing; Cavity Prep	Pain meds	No		Postgraduate	1	0	0	0	0	0	0	0	0	0	0	1	1	0	1	0	0	0	0	1	0	0
45	Male	45	24	Dental Practitioner	Yes	10	No	Aware	Rarely	Foreign bodies	Wash with water	Prescription specs	No	Rarely	Routine	No	No	6	No	Safety glasses	Occasionally	Lab Work; Splatter/Aerosol	Lab Work; Scaling/Polishing	Cold compress; Wash with water	Not applicable		Dental Hygienist	0	1	0	0	0	1	0	0	0	0	0	1	1	0	0	0	0	1	1	0	0	0
46	Female	22	0	Dental Assistant	Yes	8	Yes	Aware	Rarely	Splatter/Aerosol	Wash with water	Safety glasses	No	Rarely	Injury	No	Yes	6	No	Safety glasses	Occasionally	Old Restorations; Instrument Cleaning; Extractions; Scaling/Polishing	Not applicable; Instrument Cleaning	Cold compress; Blinking	Yes		II Year	0	0	0	1	0	0	1	1	1	1	0	0	0	1	0	0	0	1	0	0	1	0
47	Female	36	11	Dental Faculty	Yes	9	Yes	Not Aware	Rarely	Not applicable	Wash with water	Safety glasses	No	Rarely	Routine	No	Yes	8	No	None	Occasionally	Extractions; Scaling/Polishing	Lab Work; Old Restoration; Scaling/Polishing	Wash with water; Medical help	Not applicable		IV Year	0	0	0	1	0	0	0	1	0	0	1	1	1	0	0	0	0	0	1	0	0	1
48	Female	34	20	Dental Technician	Yes	11	Yes	Aware	Rarely	Cavity preparations	Cold compress	Safety glasses	No	Rarely	Routine	No	No	10	No	Safety glasses	Rarely	Scaling/Polishing; Wires/Burs; Instrument Cleaning; Lab Work	Extractions; Not applicable; Instrument Cleaning	Blinking; Wash with water; Medical help	Not applicable		Faculty	0	1	0	1	1	0	0	0	1	1	0	0	0	1	0	0	1	0	1	0	1	1
49	Female	25	0	Dental Practitioner	Yes	10	No	Aware	Rarely	Scaling/Polishing	Wash with water	Safety glasses	Yes	Rarely		No	Yes	5	No	Safety glasses	Sometimes	Splatter/Aerosol; Instrument Cleaning	Instrument Cleaning; Cavity Prep	Wash with water	No		Dental Practitioner	0	0	0	0	0	1	0	0	1	0	0	0	0	1	1	0	0	0	1	0	0	0
50	Female	23	1	Dental Faculty	Yes	9	No	Not Aware	Rarely	Splatter/Aerosol	Blinking	Safety glasses	Yes	Rarely		No	No	10	No	Safety glasses	Rarely	Splatter/Aerosol; Old Restorations; Foreign Bodies	Scaling/Polishing; Ortho Treatment	Medical help	No		Postgraduate	1	0	0	0	0	1	1	0	0	0	0	0	1	0	0	1	0	0	0	0	0	1
51	Male	25	7	Dental Hygienist	Yes	10	Yes	Not Aware	Rarely	Dental materials	Wash with water	Safety glasses	Yes	Rarely	Both	No	Yes	10	No	Safety glasses	Never	Foreign Bodies; Lab Work	Not applicable; Old Restoration; Lab Work	Medical help; Wash with water	No		Dental Practitioner	1	1	0	0	0	0	0	0	0	1	1	1	0	0	0	0	0	0	1	0	0	1
52	Male	29	4	Dental Faculty	Yes	9	No	Aware	Never	Splatter/Aerosol	Wash with water	Visor	Yes	Never	Injury	No	Yes	8	No	None	Never	Scaling/Polishing; Wires/Burs	Old Restoration	Bandage	Yes		Dental Technician	0	0	0	1	1	0	0	0	0	0	1	0	0	0	0	0	0	0	0	0	0	0
53	Male	44	1	Dental Technician	Yes	8	Yes	Not Aware	Rarely	Scaling/Polishing	Medical help	Safety glasses	Yes	Rarely	Routine	No	Yes	9	No	None	Rarely	Extractions; Cavity Prep; Scaling/Polishing; Instrument Cleaning	Ortho Treatment; Old Restoration; Lab Work	Cold compress	Not applicable		Intern	0	0	1	1	0	0	0	1	1	0	1	1	0	0	0	1	0	1	0	0	0	0
54	Female	32	10	Dental Faculty	Yes	10	No	Aware	Rarely	Lab procedures	Wash with water	Safety glasses	Yes	Never	Routine	No	No	6	Yes	None	Sometimes	Scaling/Polishing; Foreign Bodies; Extractions; Old Restorations	Cavity Prep; Lab Work	Medical help; Blinking; Wash with water	No		Postgraduate	1	0	0	1	0	0	1	1	0	0	0	1	0	0	1	0	0	0	1	0	1	1
55	Male	28	4	Dental Faculty	Yes	9	No	Aware	Never	Cavity preparations	Wash with water	Prescription specs	No	Never	Routine	Yes	Yes	6	Yes	None	Rarely	Splatter/Aerosol; Foreign Bodies; Lab Work; Extractions	Scaling/Polishing; Ortho Treatment; Not applicable	Medical help; Pain meds; Wash with water	Not applicable	Infection complications	Dental Assistant	1	1	0	0	0	1	0	1	0	1	0	0	1	0	0	1	0	0	1	1	0	1
56	Male	42	14	Dental Hygienist	Yes	12	Yes	Aware	Rarely	Splatter/Aerosol	Wash with water	Prescription specs	No	Rarely	Injury	No	No	8	No	Safety glasses	Never	Instrument Cleaning; Extractions	Not applicable; Ortho Treatment	Wash with water; Cold compress	Not applicable		Postgraduate	0	0	0	0	0	0	0	1	1	1	0	0	0	0	0	1	0	1	1	0	0	0
57	Female	36	5	Dental Hygienist	Yes	7	Yes	Aware	Never	Cavity preparations	Wash with water	Safety glasses	No	Never	Injury	No	Yes	11	Yes	Safety glasses	Occasionally	Instrument Cleaning; Scaling/Polishing; Wires/Burs; Cavity Prep	Cavity Prep; Ortho Treatment; Extractions	Medical help	No		Faculty	0	0	1	1	1	0	0	0	1	0	0	0	0	0	1	1	1	0	0	0	0	1
58	Female	22	0	Dental Practitioner	No	10	Yes	Aware	Never	Lab procedures	Wash with water	Safety glasses	No	Rarely	Routine	No	No	6	No	Safety glasses	Sometimes	Extractions	Old Restoration; Not applicable	Blinking	Yes		Postgraduate	0	0	0	0	0	0	0	1	0	1	1	0	0	0	0	0	0	0	0	0	1	0
59	Female	22	3	Dental Practitioner	Yes	8	No	Aware	Monthly	Cavity preparations	Wash with water	Prescription specs	Yes	Rarely	Routine	No	Yes	10	No	None	Never	Old Restorations	Not applicable; Instrument Cleaning	Wash with water	No		Dental Technician	0	0	0	0	0	0	1	0	0	1	0	0	0	1	0	0	0	0	1	0	0	0
60	Female	22	5	Dental Technician	Yes	10	Yes	Aware	Rarely	Splatter/Aerosol	Wash with water	Safety glasses	Yes	Rarely		No	Yes	12	No	None	Always	Old Restorations; Lab Work	Instrument Cleaning; Old Restoration	Blinking; Pain meds; Medical help	Yes		II Year	0	1	0	0	0	0	1	0	0	0	1	0	0	1	0	0	0	0	0	1	1	1
61	Female	22	0	Dental Practitioner	Yes	12	Yes	Aware	Rarely	Foreign bodies	Wash with water	Safety glasses	Yes	Never	Routine	No	No	8	No	None	Never	Foreign Bodies; Scaling/Polishing	Old Restoration; Scaling/Polishing; Not applicable	Blinking; Cold compress	Not applicable		IV Year	1	0	0	1	0	0	0	0	0	1	1	0	1	0	0	0	0	1	0	0	1	0
62	Female	26	3	Dental Technician	Yes	7	Yes	Aware	Rarely	Dental materials	Wash with water	Prescription specs	No	Rarely	Both	No	Yes	9	No	Safety glasses	Always	Splatter/Aerosol; Scaling/Polishing; Extractions	Cavity Prep; Extractions; Ortho Treatment	Medical help	Not applicable		Postgraduate	0	0	0	1	0	1	0	1	0	0	0	0	0	0	1	1	1	0	0	0	0	1
63	Male	24	3	Dental Hygienist	Yes	9	Yes	Aware	Monthly	Not applicable	Medical help	Visor	No	Rarely	Both	No	Yes	11	No	Safety glasses	Never	Foreign Bodies; Scaling/Polishing; Instrument Cleaning; Wires/Burs	Extractions; Old Restoration; Instrument Cleaning	Cold compress; Bandage	No		Postgraduate	1	0	0	1	1	0	0	0	1	0	1	0	0	1	0	0	1	1	0	0	0	0
64	Female	43	15	Dental Faculty	Yes	7	No	Aware	Month and a half	Splatter/Aerosol	Wash with water	Visor	Yes	Rarely	Routine	No	Yes	11	No	None	Never	Cavity Prep; Old Restorations; Scaling/Polishing	Cavity Prep	Blinking; Cold compress	No		Postgraduate	0	0	1	1	0	0	1	0	0	0	0	0	0	0	1	0	0	1	0	0	1	0
65	Male	33	10	Dental Assistant	Yes	10	Yes	Aware	Rarely	Old restoration	Blinking	None	Yes	Rarely	Both	No	Yes	9	No	None	Never	Splatter/Aerosol; Wires/Burs; Old Restorations	Lab Work	Pain meds; Cold compress	No		Faculty	0	0	0	0	1	1	1	0	0	0	0	1	0	0	0	0	0	1	0	1	0	0
66	Female	22	0	Dental Assistant	No	9	No	Aware	Monthly	Old restoration	Wash with water	Prescription specs	Yes	Rarely	Both	No	Yes	7	No	None	Never	Splatter/Aerosol	Ortho Treatment	Pain meds; Cold compress	No		Dental Practitioner	0	0	0	0	0	1	0	0	0	0	0	0	0	0	0	1	0	1	0	1	0	0
67	Female	47	14	Dental Faculty	Yes	12	Yes	Aware	Never	Scaling/Polishing	Wash with water	None	No	Rarely	Routine	No	Yes	11	No	None	Never	Lab Work; Scaling/Polishing; Cavity Prep	Instrument Cleaning; Ortho Treatment; Cavity Prep	Blinking; Pain meds	No		Dental Practitioner	0	1	1	1	0	0	0	0	0	0	0	0	0	1	1	1	0	0	0	1	1	0
68	Female	30	13	Dental Faculty	Yes	10	Yes	Aware	Never	Lab procedures	Cold compress	Prescription specs	Yes	Monthly	Routine	No	Yes	8	No	None	Occasionally	Instrument Cleaning; Old Restorations; Extractions	Ortho Treatment	Bandage; Pain meds	No		Dental Hygienist	0	0	0	0	0	0	1	1	1	0	0	0	0	0	0	1	0	0	0	1	0	0
69	Male	31	8	Dental Assistant	No	11	Yes	Aware	Never	Cavity preparations	Wash with water	Safety glasses	No	Rarely	Injury	No	No	8	No	None	Occasionally	Extractions; Scaling/Polishing	Cavity Prep	Pain meds; Bandage	Yes		Faculty	0	0	0	1	0	0	0	1	0	0	0	0	0	0	1	0	0	0	0	1	0	0
70	Male	37	11	Dental Faculty	No	8	Yes	Aware	Rarely	Foreign bodies	Wash with water	Prescription specs	No	Rarely	Both	No	Yes	9	No	Safety glasses	Sometimes	Scaling/Polishing; Cavity Prep	Instrument Cleaning; Not applicable; Extractions	Bandage	Not applicable		Faculty	0	0	1	1	0	0	0	0	0	1	0	0	0	1	0	0	1	0	0	0	0	0
71	Female	39	11	Dental Technician	Yes	9	Yes	Aware	Rarely	Scaling/Polishing	Cold compress	Visor	Yes	Rarely	Routine	No	Yes	7	Yes	None	Sometimes	Extractions	Lab Work; Scaling/Polishing; Old Restoration	Blinking; Cold compress; Wash with water	Not applicable		Intern	0	0	0	0	0	0	0	1	0	0	1	1	1	0	0	0	0	1	1	0	1	0
72	Female	27	2	Dental Technician	Yes	10	Yes	Not Aware	Monthly	Old restoration	Blinking	Prescription specs	No	Rarely	Routine	Yes	Yes	8	No	None	Occasionally	Foreign Bodies; Extractions; Scaling/Polishing; Wires/Burs	Instrument Cleaning	Blinking; Pain meds; Wash with water	No	Infection complications	IV Year	1	0	0	1	1	0	0	1	0	0	0	0	0	1	0	0	0	0	1	1	1	0
73	Female	32	9	Dental Faculty	Yes	8	Yes	Aware	Rarely	Old restoration	Medical help	Safety glasses	Yes	Rarely	Routine	No	Yes	9	No	Safety glasses	Rarely	Instrument Cleaning	Extractions; Instrument Cleaning; Scaling/Polishing	Wash with water; Bandage	Yes		IV Year	0	0	0	0	0	0	0	0	1	0	0	0	1	1	0	0	1	0	1	0	0	0
74	Male	37	16	Dental Faculty	Yes	8	Yes	Not Aware	Rarely	Splatter/Aerosol	Wash with water	Safety glasses	No	Rarely	Both	Yes	No	4	Yes	None	Never	Cavity Prep; Wires/Burs	Instrument Cleaning; Cavity Prep; Scaling/Polishing	Cold compress	No	Foreign body injury	Dental Technician	0	0	1	0	1	0	0	0	0	0	0	0	1	1	1	0	0	1	0	0	0	0
75	Female	26	19	Dental Practitioner	No	12	Yes	Aware	Monthly	Dental materials	Wash with water	Visor	No	Rarely	Injury	No	Yes	4	No	None	Rarely	Old Restorations	Instrument Cleaning; Extractions; Not applicable	Wash with water; Pain meds; Blinking	No		III Year	0	0	0	0	0	0	1	0	0	1	0	0	0	1	0	0	1	0	1	1	1	0
76	Female	22	0	Dental Hygienist	Yes	9	No	Aware	Never	Splatter/Aerosol	Wash with water	Prescription specs	Yes	Rarely		No	Yes	7	No	Safety glasses	Always	Cavity Prep; Instrument Cleaning	Cavity Prep	Wash with water	Yes		Faculty	0	0	1	0	0	0	0	0	1	0	0	0	0	0	1	0	0	0	1	0	0	0
77	Male	36	10	Dental Practitioner	No	9	Yes	Aware	Never	Splatter/Aerosol	Wash with water	Visor	No	Rarely		No	Yes	7	No	None	Never	Scaling/Polishing; Cavity Prep	Scaling/Polishing	Wash with water	No		Postgraduate	0	0	1	1	0	0	0	0	0	0	0	0	1	0	0	0	0	0	1	0	0	0
78	Male	32	8	Dental Practitioner	Yes	7	Yes	Aware	Never	Cavity preparations	Wash with water	Safety glasses	Yes	Monthly		No	Yes	10	Yes	None	Never	Old Restorations; Lab Work; Foreign Bodies; Cavity Prep	Not applicable; Old Restoration; Cavity Prep	Wash with water	Yes		Dental Hygienist	1	1	1	0	0	0	1	0	0	1	1	0	0	0	1	0	0	0	1	0	0	0
79	Female	29	2	Dental Faculty	Yes	9	Yes	Aware	Month and a half	Foreign bodies	Wash with water	Safety glasses	No	Monthly	Injury	Yes	No	8	Yes	Prescription specs	Always	Wires/Burs; Instrument Cleaning	Cavity Prep; Old Restoration; Extractions	Pain meds; Cold compress; Wash with water	No	Cataract	Postgraduate	0	0	0	0	1	0	0	0	1	0	1	0	0	0	1	0	1	1	1	1	0	0
80	Male	33	7	Dental Faculty	Yes	11	No	Aware	Month and a half	Dental materials	Wash with water	Prescription specs	No	Rarely	Routine	No	Yes	8	Yes	Safety glasses	Sometimes	Scaling/Polishing; Instrument Cleaning; Old Restorations	Lab Work	Medical help	Yes		Postgraduate	0	0	0	1	0	0	1	0	1	0	0	1	0	0	0	0	0	0	0	0	0	1
81	Female	38	18	Dental Hygienist	Yes	10	Yes	Aware	Rarely	Not applicable	Medical help	Prescription specs	No	Never	Both	Yes	Yes	7	No	Safety glasses	Sometimes	Wires/Burs; Cavity Prep; Old Restorations; Scaling/Polishing	Scaling/Polishing; Lab Work	Blinking	Not applicable	Foreign body injury	Faculty	0	0	1	1	1	0	1	0	0	0	0	1	1	0	0	0	0	0	0	0	1	0
82	Male	24	1	Dental Practitioner	Yes	8	Yes	Aware	Rarely	Scaling/Polishing	Wash with water	Safety glasses	Yes	Rarely		No	No	6	No	None	Sometimes	Lab Work; Instrument Cleaning	Not applicable; Old Restoration; Instrument Cleaning	Pain meds; Blinking; Medical help	Not applicable		Faculty	0	1	0	0	0	0	0	0	1	1	1	0	0	1	0	0	0	0	0	1	1	1
83	Female	44	18	Dental Hygienist	Yes	12	No	Aware	Monthly	Foreign bodies	Blinking	Prescription specs	No	Rarely	Injury	No	Yes	8	Yes	Safety glasses	Never	Instrument Cleaning	Not applicable; Cavity Prep	Wash with water; Blinking	No		Faculty	0	0	0	0	0	0	0	0	1	1	0	0	0	0	1	0	0	0	1	0	1	0
84	Male	27	6	Dental Technician	Yes	7	No	Aware	Never	Foreign bodies	Blinking	Safety glasses	No	Monthly	Both	No	Yes	7	Yes	None	Always	Instrument Cleaning; Lab Work; Splatter/Aerosol	Lab Work; Cavity Prep	Bandage	No		Faculty	0	1	0	0	0	1	0	0	1	0	0	1	0	0	1	0	0	0	0	0	0	0
85	Female	34	6	Dental Faculty	Yes	8	Yes	Aware	Rarely	Wires/Burs	Medical help	Safety glasses	No	Rarely	Injury	No	No	13	No	Safety glasses	Occasionally	Extractions; Foreign Bodies; Scaling/Polishing; Splatter/Aerosol	Instrument Cleaning	Cold compress; Pain meds	Yes		Faculty	1	0	0	1	0	1	0	1	0	0	0	0	0	1	0	0	0	1	0	1	0	0
86	Female	29	4	Dental Faculty	Yes	10	No	Aware	Rarely	Foreign bodies	Wash with water	Visor	No	Rarely	Injury	No	Yes	8	No	Safety glasses	Never	Extractions	Extractions; Lab Work	Medical help; Bandage; Blinking	No		III Year	0	0	0	0	0	0	0	1	0	0	0	1	0	0	0	0	1	0	0	0	1	1
87	Female	32	8	Dental Assistant	No	10	Yes	Not Aware	Rarely	Scaling/Polishing	Wash with water	Prescription specs	No	Rarely	Routine	Yes	Yes	8	No	Safety glasses	Never	Cavity Prep; Old Restorations; Lab Work	Extractions	Pain meds; Bandage	Not applicable	Foreign body injury	Dental Technician	0	1	1	0	0	0	1	0	0	0	0	0	0	0	0	0	1	0	0	1	0	0
88	Female	37	10	Dental Practitioner	No	10	No	Aware	Never	Lab procedures	Wash with water	Safety glasses	Yes	Rarely	Injury	No	No	6	No	Safety glasses	Occasionally	Scaling/Polishing; Old Restorations; Splatter/Aerosol	Scaling/Polishing; Not applicable; Lab Work	Cold compress; Bandage; Medical help	No		Intern	0	0	0	1	0	1	1	0	0	1	0	1	1	0	0	0	0	1	0	0	0	1
89	Female	39	12	Dental Practitioner	Yes	8	No	Aware	Rarely	Splatter/Aerosol	Wash with water	Safety glasses	No	Rarely	Injury	Yes	Yes	7	No	None	Never	Extractions; Foreign Bodies	Scaling/Polishing	Blinking	Not applicable	Foreign body injury	Dental Assistant	1	0	0	0	0	0	0	1	0	0	0	0	1	0	0	0	0	0	0	0	1	0
90	Male	23	1	Dental Faculty	Yes	10	Yes	Aware	Month and a half	Old restoration	Wash with water	Visor	Yes	Rarely		No	No	10	No	None	Never	Extractions; Old Restorations; Scaling/Polishing	Not applicable	Blinking; Bandage	No		Faculty	0	0	0	1	0	0	1	1	0	1	0	0	0	0	0	0	0	0	0	0	1	0
91	Male	36	10	Dental Faculty	Yes	10	Yes	Not Aware	Monthly	Foreign bodies	Wash with water	Safety glasses	No	Rarely		No	Yes	10	No	None	Rarely	Extractions; Scaling/Polishing; Splatter/Aerosol; Old Restorations	Old Restoration; Not applicable; Cavity Prep	Cold compress; Pain meds; Bandage	No		Faculty	0	0	0	1	0	1	1	1	0	1	1	0	0	0	1	0	0	1	0	1	0	0
92	Female	22	1	Dental Faculty	No	10	No	Aware	Rarely	Scaling/Polishing	Wash with water	Safety glasses	No	Rarely	Routine	No	Yes	9	No	Prescription specs	Occasionally	Splatter/Aerosol; Foreign Bodies; Old Restorations; Extractions	Old Restoration	Blinking; Medical help	Yes		III Year	1	0	0	0	0	1	1	1	0	0	1	0	0	0	0	0	0	0	0	0	1	1
93	Female	40	18	Dental Faculty	No	8	Yes	Aware	Rarely	Old restoration	Wash with water	Prescription specs	No	Rarely	Injury	Yes	Yes	9	No	Safety glasses	Rarely	Cavity Prep	Instrument Cleaning	Cold compress	Yes	Infection complications	Faculty	0	0	1	0	0	0	0	0	0	0	0	0	0	1	0	0	0	1	0	0	0	0
94	Male	43	11	Dental Practitioner	Yes	11	Yes	Not Aware	Never	Old restoration	Wash with water	Prescription specs	No	Rarely	Routine	No	Yes	4	No	None	Occasionally	Splatter/Aerosol; Foreign Bodies	Not applicable	Wash with water	No		Intern	1	0	0	0	0	1	0	0	0	1	0	0	0	0	0	0	0	0	1	0	0	0
95	Female	42	11	Dental Faculty	No	8	Yes	Aware	Monthly	Old restoration	Wash with water	Safety glasses	No	Rarely	Both	No	Yes	8	No	None	Always	Cavity Prep; Splatter/Aerosol; Scaling/Polishing; Old Restorations	Cavity Prep; Old Restoration	Pain meds	Not applicable		Dental Practitioner	0	0	1	1	0	1	1	0	0	0	1	0	0	0	1	0	0	0	0	1	0	0
96	Female	51	26	Dental Assistant	Yes	10	Yes	Aware	Rarely	Old restoration	Blinking	Safety glasses	No	Monthly	Routine	No	Yes	7	No	None	Never	Splatter/Aerosol; Scaling/Polishing; Instrument Cleaning; Extractions	Ortho Treatment; Lab Work; Cavity Prep	Blinking; Wash with water	No		Faculty	0	0	0	1	0	1	0	1	1	0	0	1	0	0	1	1	0	0	1	0	1	0
97	Male	41	18	Dental Faculty	Yes	8	No	Aware	Rarely	Scaling/Polishing	Wash with water	Prescription specs	No	Rarely		No	No	5	No	Safety glasses	Rarely	Cavity Prep; Extractions; Wires/Burs	Not applicable; Instrument Cleaning	Cold compress; Bandage	No		Faculty	0	0	1	0	1	0	0	1	0	1	0	0	0	1	0	0	0	1	0	0	0	0
98	Female	35	7	Dental Faculty	Yes	13	Yes	Not Aware	Rarely	Foreign bodies	Wash with water	Prescription specs	Yes	Rarely	Routine	No	No	5	No	Safety glasses	Rarely	Lab Work; Foreign Bodies; Old Restorations; Splatter/Aerosol	Cavity Prep; Not applicable	Pain meds; Bandage	Not applicable		III Year	1	1	0	0	0	1	1	0	0	1	0	0	0	0	1	0	0	0	0	1	0	0
99	Female	36	6	Dental Assistant	Yes	9	Yes	Aware	Rarely	Foreign bodies	Wash with water	Safety glasses	No	Rarely	Routine	No	Yes	6	No	Safety glasses	Never	Instrument Cleaning	Extractions; Cavity Prep; Scaling/Polishing	Medical help; Pain meds; Wash with water	Yes		Dental Technician	0	0	0	0	0	0	0	0	1	0	0	0	1	0	1	0	1	0	1	1	0	1
100	Male	35	7	Dental Technician	Yes	8	No	Aware	Rarely	Splatter/Aerosol	Wash with water	Safety glasses	Yes	Monthly	Routine	No	Yes	7	No	Visor	Never	Cavity Prep; Old Restorations; Instrument Cleaning; Scaling/Polishing	Ortho Treatment; Extractions; Not applicable	Pain meds; Wash with water	No		Postgraduate	0	0	1	1	0	0	1	0	1	1	0	0	0	0	0	1	1	0	1	1	0	0
101	Female	37	13	Dental Practitioner	Yes	10	Yes	Aware	Rarely	Wires/Burs	Wash with water	Visor	Yes	Rarely	Routine	No	Yes	8	No	Safety glasses	Always	Lab Work	Lab Work; Extractions	Wash with water; Medical help	No		Postgraduate	0	1	0	0	0	0	0	0	0	0	0	1	0	0	0	0	1	0	1	0	0	1
102	Female	47	14	Dental Faculty	Yes	11	No	Aware	Monthly	Cavity preparations	Wash with water	Safety glasses	Yes	Rarely	Both	No	Yes	10	No	Safety glasses	Always	Lab Work; Instrument Cleaning	Old Restoration; Ortho Treatment	Cold compress; Wash with water; Blinking	No		Intern	0	1	0	0	0	0	0	0	1	0	1	0	0	0	0	1	0	1	1	0	1	0
103	Female	34	10	Dental Practitioner	Yes	12	Yes	Aware	Rarely	Splatter/Aerosol	Blinking	Prescription specs	Yes	Rarely	Injury	No	Yes	10	No	None	Always	Cavity Prep; Splatter/Aerosol	Instrument Cleaning	Pain meds	No		Dental Assistant	0	0	1	0	0	1	0	0	0	0	0	0	0	1	0	0	0	0	0	1	0	0
104	Male	45	19	Dental Practitioner	Yes	11	Yes	Aware	Never	Lab procedures	Medical help	Safety glasses	No	Never		No	No	8	No	Safety glasses	Always	Lab Work; Splatter/Aerosol; Wires/Burs; Foreign Bodies	Not applicable	Medical help	Yes		Dental Practitioner	1	1	0	0	1	1	0	0	0	1	0	0	0	0	0	0	0	0	0	0	0	1
105	Male	32	11	Dental Assistant	Yes	10	Yes	Aware	Rarely	Splatter/Aerosol	Wash with water	Safety glasses	No	Never	Routine	No	Yes	8	No	None	Always	Scaling/Polishing	Old Restoration; Not applicable; Ortho Treatment	Cold compress; Bandage; Pain meds	No		Dental Technician	0	0	0	1	0	0	0	0	0	1	1	0	0	0	0	1	0	1	0	1	0	0
106	Male	28	4	Dental Assistant	Yes	11	Yes	Aware	Never	Not applicable	Wash with water	None	Yes	Rarely	Both	No	Yes	6	No	None	Always	Foreign Bodies; Extractions; Old Restorations; Lab Work	Not applicable; Scaling/Polishing	Bandage	No		Faculty	1	1	0	0	0	0	1	1	0	1	0	0	1	0	0	0	0	0	0	0	0	0
107	Female	35	11	Dental Faculty	Yes	12	Yes	Aware	Rarely	Wires/Burs	Medical help	Prescription specs	No	Rarely	Routine	No	No	6	No	Safety glasses	Never	Wires/Burs; Old Restorations; Cavity Prep; Extractions	Ortho Treatment	Blinking; Cold compress; Pain meds	Yes		Intern	0	0	1	0	1	0	1	1	0	0	0	0	0	0	0	1	0	1	0	1	1	0
108	Female	32	11	Dental Technician	Yes	9	No	Aware	Rarely	Splatter/Aerosol	Wash with water	Visor	No	Rarely	Routine	No	Yes	8	Yes	Safety glasses	Occasionally	Extractions; Cavity Prep	Not applicable	Medical help	No		Postgraduate	0	0	1	0	0	0	0	1	0	1	0	0	0	0	0	0	0	0	0	0	0	1
109	Female	34	10	Dental Faculty	Yes	10	Yes	Not Aware	Rarely	Splatter/Aerosol	Blinking	Safety glasses	Yes	Rarely	Routine	No	Yes	9	Yes	Prescription specs	Never	Wires/Burs; Extractions	Instrument Cleaning; Lab Work	Wash with water; Medical help	Yes		Faculty	0	0	0	0	1	0	0	1	0	0	0	1	0	1	0	0	0	0	1	0	0	1
110	Female	42	13	Dental Faculty	Yes	8	Yes	Aware	Monthly	Splatter/Aerosol	Wash with water	Prescription specs	No	Never		No	Yes	8	No	None	Never	Lab Work; Splatter/Aerosol; Old Restorations	Scaling/Polishing; Old Restoration	Cold compress	No		Dental Hygienist	0	1	0	0	0	1	1	0	0	0	1	0	1	0	0	0	0	1	0	0	0	0
111	Female	22	1	Dental Faculty	Yes	8	Yes	Aware	Rarely	Splatter/Aerosol	Wash with water	Visor	Yes	Rarely		Yes	Yes	6	No	None	Rarely	Old Restorations; Wires/Burs; Lab Work	Not applicable; Cavity Prep; Extractions	Pain meds; Medical help	No	Infection complications	Postgraduate	0	1	0	0	1	0	1	0	0	1	0	0	0	0	1	0	1	0	0	1	0	1
112	Male	22	3	Dental Assistant	Yes	8	No	Aware	Rarely	Old restoration	Blinking	Prescription specs	No	Rarely	Both	No	Yes	10	No	Safety glasses	Rarely	Splatter/Aerosol; Instrument Cleaning; Cavity Prep; Wires/Burs	Instrument Cleaning; Lab Work; Scaling/Polishing	Cold compress	No		Dental Hygienist	0	0	1	0	1	1	0	0	1	0	0	1	1	1	0	0	0	1	0	0	0	0
113	Female	22	0	Dental Assistant	Yes	8	Yes	Aware	Rarely	Scaling/Polishing	Wash with water	Visor	No	Never	Routine	No	No	9	No	Safety glasses	Occasionally	Old Restorations	Not applicable; Scaling/Polishing; Instrument Cleaning	Medical help; Pain meds; Blinking	Not applicable		IV Year	0	0	0	0	0	0	1	0	0	1	0	0	1	1	0	0	0	0	0	1	1	1
114	Female	22	11	Dental Faculty	Yes	8	Yes	Aware	Never	Old restoration	Wash with water	Prescription specs	No	Rarely	Routine	No	Yes	12	No	Safety glasses	Sometimes	Splatter/Aerosol; Foreign Bodies; Cavity Prep; Wires/Burs	Not applicable; Scaling/Polishing	Medical help	No		IV Year	1	0	1	0	1	1	0	0	0	1	0	0	1	0	0	0	0	0	0	0	0	1
115	Female	37	8	Dental Assistant	Yes	10	Yes	Aware	Rarely	Lab procedures	Cold compress	Safety glasses	No	Monthly	Both	No	Yes	7	No	None	Never	Old Restorations; Wires/Burs; Lab Work	Instrument Cleaning; Extractions; Cavity Prep	Medical help; Cold compress; Blinking	No		Intern	0	1	0	0	1	0	1	0	0	0	0	0	0	1	1	0	1	1	0	0	1	1
116	Female	38	11	Dental Faculty	Yes	8	Yes	Aware	Never	Lab procedures	Medical help	Prescription specs	No	Rarely	Routine	No	Yes	9	No	None	Always	Scaling/Polishing; Cavity Prep; Instrument Cleaning	Instrument Cleaning; Old Restoration	Cold compress; Pain meds	No		Faculty	0	0	1	1	0	0	0	0	1	0	1	0	0	1	0	0	0	1	0	1	0	0
117	Female	34	8	Dental Faculty	Yes	9	Yes	Aware	Rarely	Wires/Burs	Wash with water	Safety glasses	No	Rarely	Routine	No	Yes	11	No	Safety glasses	Sometimes	Instrument Cleaning	Old Restoration	Wash with water; Bandage	No		IV Year	0	0	0	0	0	0	0	0	1	0	1	0	0	0	0	0	0	0	1	0	0	0
118	Female	30	14	Dental Technician	Yes	8	Yes	Aware	Rarely	Old restoration	Wash with water	Safety glasses	No	Never	Routine	No	Yes	8	No	Visor	Sometimes	Scaling/Polishing; Splatter/Aerosol	Instrument Cleaning; Lab Work; Scaling/Polishing	Wash with water; Cold compress	No		Postgraduate	0	0	0	1	0	1	0	0	0	0	0	1	1	1	0	0	0	1	1	0	0	0
119	Female	27	0	Dental Faculty	Yes	12	Yes	Not Aware	Rarely	Foreign bodies	Medical help	Safety glasses	No	Rarely		No	Yes	11	No	Safety glasses	Occasionally	Cavity Prep; Foreign Bodies; Extractions; Lab Work	Cavity Prep; Ortho Treatment; Scaling/Polishing	Blinking	Yes		Faculty	1	1	1	0	0	0	0	1	0	0	0	0	1	0	1	1	0	0	0	0	1	0
120	Female	36	0	Dental Faculty	Yes	9	Yes	Not Aware	Never	Old restoration	Wash with water	Safety glasses	No	Monthly	Routine	No	Yes	8	No	None	Occasionally	Scaling/Polishing; Splatter/Aerosol; Extractions	Ortho Treatment; Not applicable	Cold compress; Pain meds	Yes		Postgraduate	0	0	0	1	0	1	0	1	0	1	0	0	0	0	0	1	0	1	0	1	0	0
121	Female	45	0	Dental Hygienist	No	11	Yes	Aware	Never	Cavity preparations	Wash with water	Safety glasses	No	Rarely		Yes	Yes	8	Yes	None	Never	Instrument Cleaning; Extractions; Splatter/Aerosol; Lab Work	Ortho Treatment; Instrument Cleaning	Wash with water	Yes	Infection complications	Faculty	0	1	0	0	0	1	0	1	1	0	0	0	0	1	0	1	0	0	1	0	0	0
122	Female	31	14	Dental Faculty	Yes	7	No	Aware	Rarely	Lab procedures	Wash with water	Prescription specs	No	Rarely	Routine	No	Yes	8	No	Safety glasses	Occasionally	Lab Work; Wires/Burs; Instrument Cleaning; Foreign Bodies	Instrument Cleaning	Pain meds; Wash with water	Yes		Dental Practitioner	1	1	0	0	1	0	0	0	1	0	0	0	0	1	0	0	0	0	1	1	0	0
123	Male	48	12	Dental Hygienist	No	9	No	Aware	Rarely	Foreign bodies	Wash with water	Prescription specs	Yes	Rarely	Routine	No	Yes	9	Yes	Safety glasses	Occasionally	Old Restorations; Cavity Prep	Instrument Cleaning; Ortho Treatment	Cold compress; Pain meds	No		II Year	0	0	1	0	0	0	1	0	0	0	0	0	0	1	0	1	0	1	0	1	0	0
124	Male	28	3	Dental Faculty	Yes	9	No	Aware	Rarely	Old restoration	Wash with water	Prescription specs	No	Never	Routine	No	Yes	9	Yes	Safety glasses	Always	Scaling/Polishing; Extractions; Instrument Cleaning	Instrument Cleaning; Lab Work	Wash with water	No		Faculty	0	0	0	1	0	0	0	1	1	0	0	1	0	1	0	0	0	0	1	0	0	0
125	Female	37	6	Dental Faculty	Yes	8	Yes	Aware	Never	Lab procedures	Wash with water	Prescription specs	No	Never		No	Yes	8	No	Safety glasses	Occasionally	Foreign Bodies; Splatter/Aerosol	Not applicable	Bandage	Yes		Dental Technician	1	0	0	0	0	1	0	0	0	1	0	0	0	0	0	0	0	0	0	0	0	0
126	Female	22	17	Dental Practitioner	Yes	12	No	Not Aware	Monthly	Lab procedures	Wash with water	Prescription specs	No	Rarely	Injury	No	No	10	No	None	Always	Instrument Cleaning	Instrument Cleaning	Bandage	No		Postgraduate	0	0	0	0	0	0	0	0	1	0	0	0	0	1	0	0	0	0	0	0	0	0
127	Female	23	1	Dental Technician	Yes	9	Yes	Aware	Month and a half	Dental materials	Wash with water	Prescription specs	No	Rarely	Both	No	Yes	6	No	Safety glasses	Sometimes	Splatter/Aerosol; Lab Work	Not applicable	Blinking; Bandage; Pain meds	Not applicable		IV Year	0	1	0	0	0	1	0	0	0	1	0	0	0	0	0	0	0	0	0	1	1	0
128	Female	36	4	Dental Technician	Yes	10	Yes	Aware	Rarely	Splatter/Aerosol	Wash with water	Prescription specs	No	Rarely	Routine	No	No	5	No	Safety glasses	Sometimes	Splatter/Aerosol; Lab Work; Old Restorations	Instrument Cleaning; Not applicable	Pain meds; Medical help; Bandage	No		Intern	0	1	0	0	0	1	1	0	0	1	0	0	0	1	0	0	0	0	0	1	0	1
129	Female	24	0	Dental Faculty	Yes	9	Yes	Aware	Monthly	Splatter/Aerosol	Wash with water	Safety glasses	No	Never	Routine	No	Yes	9	No	None	Sometimes	Lab Work; Wires/Burs; Cavity Prep	Lab Work; Scaling/Polishing; Extractions	Cold compress; Medical help; Blinking	Not applicable		Dental Practitioner	0	1	1	0	1	0	0	0	0	0	0	1	1	0	0	0	1	1	0	0	1	1
130	Male	42	8	Dental Practitioner	Yes	7	Yes	Aware	Month and a half	Splatter/Aerosol	Wash with water	Safety glasses	Yes	Rarely	Both	No	No	5	No	None	Rarely	Foreign Bodies; Wires/Burs	Extractions	Cold compress; Bandage; Wash with water	No		Dental Practitioner	1	0	0	0	1	0	0	0	0	0	0	0	0	0	0	0	1	1	1	0	0	0
131	Female	34	1	Dental Practitioner	Yes	10	No	Aware	Rarely	Splatter/Aerosol	Wash with water	Safety glasses	Yes	Rarely	Routine	No	Yes	10	No	None	Never	Extractions; Lab Work; Instrument Cleaning; Scaling/Polishing	Lab Work; Extractions; Cavity Prep	Wash with water	No		Intern	0	1	0	1	0	0	0	1	1	0	0	1	0	0	1	0	1	0	1	0	0	0
132	Female	42	6	Dental Practitioner	Yes	10	Yes	Aware	Never	Lab procedures	Blinking	Safety glasses	Yes	Rarely	Routine	No	Yes	6	No	None	Occasionally	Splatter/Aerosol; Lab Work; Extractions; Cavity Prep	Lab Work; Ortho Treatment; Old Restoration	Bandage; Medical help; Wash with water	Not applicable		Dental Technician	0	1	1	0	0	1	0	1	0	0	1	1	0	0	0	1	0	0	1	0	0	1
133	Male	22	9	Dental Practitioner	Yes	10	Yes	Aware	Rarely	Foreign bodies	Wash with water	Safety glasses	Yes	Never	Injury	Yes	Yes	10	No	Safety glasses	Sometimes	Foreign Bodies; Splatter/Aerosol; Cavity Prep; Lab Work	Old Restoration	Medical help	No	Infection complications	Postgraduate	1	1	1	0	0	1	0	0	0	0	1	0	0	0	0	0	0	0	0	0	0	1
134	Female	24	21	Dental Faculty	Yes	8	No	Aware	Monthly	Instrument cleaning	Blinking	Safety glasses	No	Rarely	Both	No	Yes	7	No	None	Rarely	Scaling/Polishing; Instrument Cleaning	Old Restoration	Blinking; Pain meds; Wash with water	No		Dental Practitioner	0	0	0	1	0	0	0	0	1	0	1	0	0	0	0	0	0	0	1	1	1	0
135	Female	35	7	Dental Faculty	Yes	5	Yes	Aware	Rarely	Splatter/Aerosol	Wash with water	Visor	Yes	Rarely	Both	No	Yes	8	No	None	Occasionally	Cavity Prep	Old Restoration; Scaling/Polishing; Cavity Prep	Pain meds	No		Postgraduate	0	0	1	0	0	0	0	0	0	0	1	0	1	0	1	0	0	0	0	1	0	0
136	Female	31	6	Dental Practitioner	Yes	9	No	Aware	Never	Old restoration	Medical help	Safety glasses	Yes	Never	Injury	No	Yes	7	No	Prescription specs	Always	Extractions; Scaling/Polishing	Cavity Prep; Not applicable	Blinking; Cold compress; Medical help	Not applicable		Dental Technician	0	0	0	1	0	0	0	1	0	1	0	0	0	0	1	0	0	1	0	0	1	1
137	Male	22	21	Dental Practitioner	Yes	12	Yes	Not Aware	Monthly	Old restoration	Medical help	Visor	No	Never	Routine	No	Yes	9	No	Safety glasses	Occasionally	Wires/Burs	Old Restoration; Extractions	Cold compress	No		Dental Practitioner	0	0	0	0	1	0	0	0	0	0	1	0	0	0	0	0	1	1	0	0	0	0
138	Male	29	10	Dental Practitioner	Yes	9	No	Not Aware	Never	Foreign bodies	Blinking	Visor	Yes	Rarely	Routine	No	No	9	No	None	Sometimes	Splatter/Aerosol	Not applicable; Extractions; Instrument Cleaning	Blinking; Cold compress	Yes		IV Year	0	0	0	0	0	1	0	0	0	1	0	0	0	1	0	0	1	1	0	0	1	0
139	Female	22	9	Dental Technician	Yes	9	No	Aware	Monthly	Splatter/Aerosol	Wash with water	Visor	No	Rarely	Routine	No	No	11	No	None	Never	Foreign Bodies; Lab Work; Extractions; Splatter/Aerosol	Lab Work; Extractions	Wash with water; Pain meds; Bandage	Yes		Dental Practitioner	1	1	0	0	0	1	0	1	0	0	0	1	0	0	0	0	1	0	1	1	0	0
140	Male	37	0	Dental Practitioner	Yes	10	No	Aware	Monthly	Lab procedures	Wash with water	Prescription specs	No	Never	Routine	No	Yes	8	No	None	Always	Cavity Prep; Old Restorations	Extractions	Cold compress; Pain meds	No		IV Year	0	0	1	0	0	0	1	0	0	0	0	0	0	0	0	0	1	1	0	1	0	0
141	Male	22	0	Dental Technician	Yes	12	No	Aware	Monthly	Lab procedures	Wash with water	Prescription specs	No	Rarely		No	No	10	No	None	Rarely	Extractions	Ortho Treatment; Cavity Prep; Scaling/Polishing	Pain meds; Medical help	No		Faculty	0	0	0	0	0	0	0	1	0	0	0	0	1	0	1	1	0	0	0	1	0	1
142	Female	22	18	Dental Faculty	Yes	10	Yes	Aware	Weekly	Foreign bodies	Wash with water	Visor	No	Rarely	Both	No	Yes	6	No	None	Occasionally	Cavity Prep	Cavity Prep	Pain meds; Bandage	No		Dental Hygienist	0	0	1	0	0	0	0	0	0	0	0	0	0	0	1	0	0	0	0	1	0	0
143	Female	30	6	Dental Faculty	Yes	9	No	Aware	Monthly	Not applicable	Wash with water	Safety glasses	Yes	Rarely	Routine	No	No	10	Yes	None	Never	Lab Work	Old Restoration; Cavity Prep	Medical help; Wash with water; Pain meds	Not applicable		III Year	0	1	0	0	0	0	0	0	0	0	1	0	0	0	1	0	0	0	1	1	0	1
144	Male	46	14	Dental Practitioner	Yes	11	Yes	Not Aware	Rarely	Splatter/Aerosol	Wash with water	Visor	Yes	Rarely	Injury	No	Yes	6	No	None	Rarely	Foreign Bodies; Scaling/Polishing	Old Restoration	Medical help; Wash with water	No		Postgraduate	1	0	0	1	0	0	0	0	0	0	1	0	0	0	0	0	0	0	1	0	0	1
145	Female	30	12	Dental Practitioner	Yes	9	Yes	Not Aware	Never	Old restoration	Cold compress	Prescription specs	No	Rarely	Routine	No	Yes	9	No	Safety glasses	Sometimes	Foreign Bodies; Extractions	Old Restoration; Scaling/Polishing	Wash with water; Medical help	No		Dental Technician	1	0	0	0	0	0	0	1	0	0	1	0	1	0	0	0	0	0	1	0	0	1
146	Female	45	2	Dental Technician	Yes	11	Yes	Aware	Rarely	Old restoration	Wash with water	Safety glasses	No	Rarely		No	Yes	7	No	None	Never	Wires/Burs; Extractions; Old Restorations	Extractions; Instrument Cleaning; Ortho Treatment	Wash with water	No		Intern	0	0	0	0	1	0	1	1	0	0	0	0	0	1	0	1	1	0	1	0	0	0
147	Male	24	0	Dental Hygienist	Yes	9	Yes	Aware	Rarely	Lab procedures	Wash with water	Prescription specs	Yes	Rarely	Routine	No	Yes	8	No	None	Never	Cavity Prep; Splatter/Aerosol	Cavity Prep; Old Restoration	Cold compress; Wash with water; Medical help	Yes		Intern	0	0	1	0	0	1	0	0	0	0	1	0	0	0	1	0	0	1	1	0	0	1
148	Female	33	12	Dental Assistant	Yes	9	Yes	Aware	Rarely	Foreign bodies	Wash with water	Safety glasses	No	Rarely	Injury	Yes	No	4	No	None	Never	Lab Work; Splatter/Aerosol	Scaling/Polishing	Medical help; Wash with water	No	Infection complications	Postgraduate	0	1	0	0	0	1	0	0	0	0	0	0	1	0	0	0	0	0	1	0	0	1
149	Male	45	6	Dental Practitioner	Yes	9	Yes	Aware	Rarely	Dental materials	Wash with water	Visor	Yes	Rarely	Injury	No	No	14	Yes	Safety glasses	Sometimes	Splatter/Aerosol; Foreign Bodies	Lab Work; Ortho Treatment	Blinking	No		Intern	1	0	0	0	0	1	0	0	0	0	0	1	0	0	0	1	0	0	0	0	1	0
150	Female	40	20	Dental Hygienist	Yes	10	No	Aware	Never	Scaling/Polishing	Wash with water	Visor	No	Never	Injury	No	Yes	10	No	None	Never	Extractions; Wires/Burs	Old Restoration; Not applicable	Wash with water; Blinking; Bandage	Not applicable		Postgraduate	0	0	0	0	1	0	0	1	0	1	1	0	0	0	0	0	0	0	1	0	1	0
151	Female	31	21	Dental Practitioner	Yes	10	No	Aware	Rarely	Dental materials	Wash with water	Visor	Yes	Monthly	Injury	No	Yes	4	No	Safety glasses	Never	Cavity Prep	Scaling/Polishing; Instrument Cleaning; Old Restoration	Bandage; Pain meds	No		Dental Technician	0	0	1	0	0	0	0	0	0	0	1	0	1	1	0	0	0	0	0	1	0	0
152	Female	24	3	Dental Practitioner	Yes	10	Yes	Aware	Weekly	Not applicable	Wash with water	Visor	Yes	Monthly	Injury	No	Yes	10	No	Safety glasses	Never	Foreign Bodies; Old Restorations	Lab Work	Cold compress; Bandage; Wash with water	Yes		Postgraduate	1	0	0	0	0	0	1	0	0	0	0	1	0	0	0	0	0	1	1	0	0	0
153	Female	32	7	Dental Faculty	Yes	11	Yes	Aware	Never	Foreign bodies	Wash with water	Safety glasses	No	Monthly	Routine	No	Yes	9	No	Safety glasses	Sometimes	Extractions; Splatter/Aerosol; Foreign Bodies	Old Restoration; Scaling/Polishing; Ortho Treatment	Bandage; Wash with water; Medical help	No		Dental Hygienist	1	0	0	0	0	1	0	1	0	0	1	0	1	0	0	1	0	0	1	0	0	1
154	Female	22	0	Dental Practitioner	Yes	9	Yes	Aware	Never	Old restoration	Wash with water	Prescription specs	No	Monthly		No	Yes	11	No	Safety glasses	Never	Wires/Burs	Ortho Treatment	Wash with water	Not applicable		II Year	0	0	0	0	1	0	0	0	0	0	0	0	0	0	0	1	0	0	1	0	0	0
155	Male	22	8	Dental Faculty	Yes	11	Yes	Aware	Monthly	Foreign bodies	Wash with water	Visor	Yes	Rarely	Routine	Yes	No	9	No	Safety glasses	Rarely	Cavity Prep; Lab Work; Foreign Bodies	Cavity Prep; Ortho Treatment	Wash with water	Not applicable	Foreign body injury	Faculty	1	1	1	0	0	0	0	0	0	0	0	0	0	0	1	1	0	0	1	0	0	0
156	Female	28	0	Dental Practitioner	Yes	7	No	Not Aware	Rarely	Cavity preparations	Wash with water	Visor	Yes	Rarely		No	No	8	No	Safety glasses	Rarely	Foreign Bodies	Cavity Prep; Not applicable	Pain meds; Bandage	No		Faculty	1	0	0	0	0	0	0	0	0	1	0	0	0	0	1	0	0	0	0	1	0	0
157	Female	25	13	Dental Faculty	Yes	10	Yes	Aware	Rarely	Old restoration	Wash with water	Safety glasses	Yes	Rarely		No	Yes	9	No	None	Sometimes	Extractions; Foreign Bodies	Lab Work; Old Restoration	Blinking	Yes		Faculty	1	0	0	0	0	0	0	1	0	0	1	1	0	0	0	0	0	0	0	0	1	0
158	Male	37	5	Dental Technician	Yes	10	No	Aware	Never	Splatter/Aerosol	Wash with water	None	No	Never	Routine	No	No	10	Yes	Safety glasses	Always	Splatter/Aerosol; Foreign Bodies; Old Restorations	Instrument Cleaning	Bandage	No		Postgraduate	1	0	0	0	0	1	1	0	0	0	0	0	0	1	0	0	0	0	0	0	0	0
159	Male	44	0	Dental Faculty	Yes	11	Yes	Aware	Rarely	Splatter/Aerosol	Medical help	Prescription specs	Yes	Never	Injury	No	No	10	Yes	Safety glasses	Rarely	Cavity Prep; Instrument Cleaning; Extractions; Splatter/Aerosol	Not applicable	Wash with water; Cold compress	No		Dental Practitioner	0	0	1	0	0	1	0	1	1	1	0	0	0	0	0	0	0	1	1	0	0	0
160	Male	49	5	Dental Practitioner	No	9	Yes	Aware	Rarely	Old restoration	Wash with water	Prescription specs	Yes	Rarely	Routine	No	No	6	No	Safety glasses	Never	Extractions; Splatter/Aerosol	Not applicable; Extractions	Bandage; Blinking	No		Dental Technician	0	0	0	0	0	1	0	1	0	1	0	0	0	0	0	0	1	0	0	0	1	0
161	Female	26	11	Dental Practitioner	No	8	No	Aware	Never	Scaling/Polishing	Wash with water	Safety glasses	No	Rarely	Injury	No	Yes	10	No	Safety glasses	Never	Splatter/Aerosol	Old Restoration	Medical help	Yes		Faculty	0	0	0	0	0	1	0	0	0	0	1	0	0	0	0	0	0	0	0	0	0	1
162	Male	49	0	Dental Assistant	Yes	10	No	Aware	Never	Splatter/Aerosol	Wash with water	Prescription specs	Yes	Rarely	Routine	No	Yes	8	No	Safety glasses	Never	Extractions; Wires/Burs; Lab Work; Old Restorations	Instrument Cleaning; Cavity Prep; Lab Work	Cold compress; Wash with water	Yes		Dental Practitioner	0	1	0	0	1	0	1	1	0	0	0	1	0	1	1	0	0	1	1	0	0	0
163	Male	22	2	Dental Hygienist	No	9	No	Aware	Monthly	Scaling/Polishing	Wash with water	Visor	No	Rarely	Routine	No	No	11	Yes	Safety glasses	Never	Cavity Prep; Old Restorations; Scaling/Polishing	Not applicable; Scaling/Polishing	Blinking	Not applicable		Dental Assistant	0	0	1	1	0	0	1	0	0	1	0	0	1	0	0	0	0	0	0	0	1	0
164	Female	36	11	Dental Faculty	Yes	9	Yes	Aware	Rarely	Foreign bodies	Wash with water	Safety glasses	No	Rarely	Routine	No	No	11	No	Safety glasses	Always	Instrument Cleaning; Scaling/Polishing; Splatter/Aerosol	Not applicable; Ortho Treatment; Scaling/Polishing	Bandage; Pain meds; Wash with water	Not applicable		Postgraduate	0	0	0	1	0	1	0	0	1	1	0	0	1	0	0	1	0	0	1	1	0	0
165	Male	35	10	Dental Faculty	No	8	Yes	Aware	Rarely	Foreign bodies	Wash with water	Prescription specs	Yes	Rarely	Injury	No	No	11	No	Safety glasses	Rarely	Instrument Cleaning; Extractions; Splatter/Aerosol; Old Restorations	Lab Work; Instrument Cleaning	Pain meds; Blinking; Bandage	No		Intern	0	0	0	0	0	1	1	1	1	0	0	1	0	1	0	0	0	0	0	1	1	0
166	Female	48	0	Dental Faculty	Yes	10	Yes	Aware	Never	Scaling/Polishing	Wash with water	Safety glasses	No	Rarely	Routine	No	Yes	9	No	Safety glasses	Rarely	Lab Work; Old Restorations; Wires/Burs	Not applicable	Medical help; Cold compress	Yes		Dental Technician	0	1	0	0	1	0	1	0	0	1	0	0	0	0	0	0	0	1	0	0	0	1
167	Male	34	2	Dental Practitioner	Yes	10	Yes	Aware	Rarely	Old restoration	Medical help	Prescription specs	Yes	Rarely	Injury	No	Yes	4	No	Safety glasses	Occasionally	Instrument Cleaning; Foreign Bodies	Not applicable; Lab Work	Cold compress; Wash with water	Yes		III Year	1	0	0	0	0	0	0	0	1	1	0	1	0	0	0	0	0	1	1	0	0	0
168	Female	35	0	Dental Practitioner	Yes	10	No	Aware	Never	Lab procedures	Wash with water	Safety glasses	No	Rarely	Routine	No	Yes	6	No	Safety glasses	Never	Lab Work; Extractions; Scaling/Polishing; Wires/Burs	Lab Work; Ortho Treatment; Extractions	Pain meds	Not applicable		Faculty	0	1	0	1	1	0	0	1	0	0	0	1	0	0	0	1	1	0	0	1	0	0
169	Male	30	0	Dental Practitioner	Yes	9	Yes	Aware	Never	Splatter/Aerosol	Wash with water	Safety glasses	Yes	Rarely	Injury	No	Yes	7	No	None	Occasionally	Splatter/Aerosol; Old Restorations; Cavity Prep; Lab Work	Old Restoration; Extractions	Pain meds	Yes		Dental Hygienist	0	1	1	0	0	1	1	0	0	0	1	0	0	0	0	0	1	0	0	1	0	0
170	Female	36	16	Dental Faculty	Yes	9	Yes	Aware	Never	Scaling/Polishing	Wash with water	Visor	No	Never	Both	No	Yes	7	No	None	Never	Scaling/Polishing	Lab Work; Old Restoration; Cavity Prep	Medical help; Bandage	No		Dental Practitioner	0	0	0	1	0	0	0	0	0	0	1	1	0	0	1	0	0	0	0	0	0	1
171	Male	22	11	Dental Assistant	Yes	9	No	Aware	Rarely	Foreign bodies	Wash with water	Safety glasses	Yes	Never	Routine	No	No	8	No	Safety glasses	Occasionally	Lab Work; Splatter/Aerosol	Extractions	Bandage	Not applicable		Faculty	0	1	0	0	0	1	0	0	0	0	0	0	0	0	0	0	1	0	0	0	0	0
172	Male	32	19	Dental Faculty	Yes	9	No	Aware	Rarely	Splatter/Aerosol	Wash with water	Prescription specs	Yes	Rarely		No	Yes	10	No	Safety glasses	Rarely	Cavity Prep; Splatter/Aerosol; Scaling/Polishing	Ortho Treatment; Lab Work	Pain meds	Not applicable		Postgraduate	0	0	1	1	0	1	0	0	0	0	0	1	0	0	0	1	0	0	0	1	0	0
173	Female	22	0	Dental Assistant	Yes	7	No	Aware	Never	Foreign bodies	Wash with water	Safety glasses	No	Monthly		No	Yes	7	No	Safety glasses	Occasionally	Cavity Prep	Instrument Cleaning; Old Restoration; Ortho Treatment	Pain meds; Blinking; Medical help	No		Faculty	0	0	1	0	0	0	0	0	0	0	1	0	0	1	0	1	0	0	0	1	1	1
174	Female	22	22	Dental Technician	No	8	No	Aware	Rarely	Dental materials	Wash with water	Visor	No	Rarely	Routine	No	Yes	8	No	Safety glasses	Sometimes	Extractions; Splatter/Aerosol; Scaling/Polishing	Extractions; Instrument Cleaning; Not applicable	Bandage; Cold compress; Medical help	No		Postgraduate	0	0	0	1	0	1	0	1	0	1	0	0	0	1	0	0	1	1	0	0	0	1
175	Female	26	-7	Dental Practitioner	Yes	8	Yes	Aware	Rarely	Wires/Burs	Wash with water	Safety glasses	Yes	Rarely	Injury	Yes	Yes	5	Yes	None	Sometimes	Instrument Cleaning; Extractions; Scaling/Polishing; Old Restorations	Cavity Prep; Not applicable	Bandage	Yes	Cataract	Postgraduate	0	0	0	1	0	0	1	1	1	1	0	0	0	0	1	0	0	0	0	0	0	0
176	Female	22	8	Dental Hygienist	Yes	11	No	Aware	Rarely	Foreign bodies	Wash with water	Prescription specs	Yes	Never	Routine	No	No	4	No	Safety glasses	Sometimes	Foreign Bodies; Extractions; Splatter/Aerosol; Instrument Cleaning	Instrument Cleaning	Wash with water; Bandage	No		Dental Practitioner	1	0	0	0	0	1	0	1	1	0	0	0	0	1	0	0	0	0	1	0	0	0
177	Male	30	-6	Dental Faculty	Yes	8	No	Not Aware	Monthly	Scaling/Polishing	Wash with water	Prescription specs	Yes	Rarely		No	Yes	11	No	None	Never	Wires/Burs; Scaling/Polishing; Instrument Cleaning; Splatter/Aerosol	Lab Work; Cavity Prep	Cold compress	Yes		Postgraduate	0	0	0	1	1	1	0	0	1	0	0	1	0	0	1	0	0	1	0	0	0	0
178	Male	22	9	Dental Hygienist	Yes	8	Yes	Aware	Never	Wires/Burs	Medical help	Safety glasses	No	Rarely	Routine	No	Yes	6	No	Safety glasses	Sometimes	Foreign Bodies; Cavity Prep; Wires/Burs; Extractions	Not applicable; Cavity Prep; Extractions	Blinking; Medical help; Wash with water	No		Intern	1	0	1	0	1	0	0	1	0	1	0	0	0	0	1	0	1	0	1	0	1	1
179	Male	42	0	Dental Technician	Yes	8	Yes	Aware	Rarely	Dental materials	Wash with water	Safety glasses	Yes	Rarely	Injury	No	Yes	7	No	Visor	Sometimes	Splatter/Aerosol; Lab Work	Cavity Prep	Cold compress; Pain meds	No		Postgraduate	0	1	0	0	0	1	0	0	0	0	0	0	0	0	1	0	0	1	0	1	0	0
180	Male	22	-12	Dental Practitioner	Yes	10	Yes	Aware	Never	Lab procedures	Wash with water	Safety glasses	No	Rarely	Injury	No	Yes	7	No	Safety glasses	Sometimes	Wires/Burs; Old Restorations; Cavity Prep	Lab Work	Wash with water; Cold compress	Yes		Faculty	0	0	1	0	1	0	1	0	0	0	0	1	0	0	0	0	0	1	1	0	0	0
181	Male	41	-3	Dental Assistant	Yes	10	No	Aware	Rarely	Foreign bodies	Wash with water	Safety glasses	No	Rarely		Yes	Yes	10	Yes	Safety glasses	Sometimes	Foreign Bodies; Cavity Prep	Scaling/Polishing; Lab Work; Instrument Cleaning	Cold compress; Blinking	Yes	Foreign body injury	Dental Technician	1	0	1	0	0	0	0	0	0	0	0	1	1	1	0	0	0	1	0	0	1	0
182	Female	29	13	Dental Practitioner	Yes	10	Yes	Aware	Monthly	Foreign bodies	Wash with water	Safety glasses	No	Rarely	Routine	No	Yes	9	No	None	Never	Instrument Cleaning; Wires/Burs; Scaling/Polishing; Splatter/Aerosol	Cavity Prep; Ortho Treatment; Instrument Cleaning	Bandage; Cold compress	Yes		Dental Practitioner	0	0	0	1	1	1	0	0	1	0	0	0	0	1	1	1	0	1	0	0	0	0
183	Male	27	8	Dental Faculty	Yes	8	Yes	Aware	Rarely	Splatter/Aerosol	Wash with water	Prescription specs	No	Rarely	Routine	No	Yes	11	No	Safety glasses	Always	Instrument Cleaning; Old Restorations; Lab Work; Extractions	Extractions	Bandage; Cold compress; Wash with water	No		Postgraduate	0	1	0	0	0	0	1	1	1	0	0	0	0	0	0	0	1	1	1	0	0	0
184	Female	37	9	Dental Hygienist	Yes	8	No	Aware	Rarely	Scaling/Polishing	Wash with water	Safety glasses	Yes	Rarely		No	Yes	10	No	Safety glasses	Never	Scaling/Polishing; Foreign Bodies; Lab Work; Extractions	Ortho Treatment; Instrument Cleaning	Cold compress	No		Dental Hygienist	1	1	0	1	0	0	0	1	0	0	0	0	0	1	0	1	0	1	0	0	0	0
185	Male	22	-4	Dental Faculty	Yes	8	Yes	Aware	Rarely	Splatter/Aerosol	Wash with water	None	Yes	Rarely	Routine	No	Yes	10	No	Safety glasses	Always	Extractions; Lab Work; Cavity Prep	Old Restoration	Medical help	No		Dental Hygienist	0	1	1	0	0	0	0	1	0	0	1	0	0	0	0	0	0	0	0	0	0	1
186	Female	44	2	Dental Technician	Yes	6	No	Aware	Never	Lab procedures	Wash with water	Visor	No	Never	Routine	No	Yes	6	No	Safety glasses	Rarely	Lab Work	Old Restoration; Extractions	Bandage; Pain meds	Not applicable		Intern	0	1	0	0	0	0	0	0	0	0	1	0	0	0	0	0	1	0	0	1	0	0
187	Female	39	-2	Dental Faculty	Yes	10	Yes	Not Aware	Monthly	Dental materials	Medical help	Prescription specs	Yes	Rarely	Routine	No	Yes	7	No	Safety glasses	Never	Extractions; Splatter/Aerosol; Lab Work; Old Restorations	Ortho Treatment	Pain meds; Bandage; Wash with water	No		Dental Practitioner	0	1	0	0	0	1	1	1	0	0	0	0	0	0	0	1	0	0	1	1	0	0
188	Female	43	15	Dental Faculty	No	9	Yes	Aware	Monthly	Old restoration	Cold compress	Safety glasses	Yes	Rarely	Injury	No	Yes	9	No	Visor	Rarely	Old Restorations	Lab Work; Instrument Cleaning; Cavity Prep	Bandage; Wash with water	Not applicable		Postgraduate	0	0	0	0	0	0	1	0	0	0	0	1	0	1	1	0	0	0	1	0	0	0
189	Female	26	-5	Dental Technician	Yes	9	Yes	Not Aware	Rarely	Splatter/Aerosol	Wash with water	Safety glasses	No	Rarely		No	No	10	No	Safety glasses	Never	Wires/Burs; Instrument Cleaning; Extractions	Instrument Cleaning	Medical help	Not applicable		III Year	0	0	0	0	1	0	0	1	1	0	0	0	0	1	0	0	0	0	0	0	0	1
190	Female	50	-1	Dental Faculty	Yes	11	Yes	Aware	Monthly	Splatter/Aerosol	Wash with water	Safety glasses	No	Rarely	Injury	Yes	Yes	10	No	None	Always	Splatter/Aerosol; Old Restorations	Old Restoration	Pain meds	Not applicable	Trauma repair	IV Year	0	0	0	0	0	1	1	0	0	0	1	0	0	0	0	0	0	0	0	1	0	0
191	Female	22	3	Dental Faculty	Yes	9	Yes	Aware	Monthly	Old restoration	Wash with water	Prescription specs	No	Rarely	Routine	No	Yes	10	No	None	Always	Wires/Burs	Extractions; Lab Work	Pain meds; Medical help	No		Postgraduate	0	0	0	0	1	0	0	0	0	0	0	1	0	0	0	0	1	0	0	1	0	1
192	Male	22	-8	Dental Practitioner	Yes	3	Yes	Aware	Never	Splatter/Aerosol	Wash with water	Prescription specs	Yes	Rarely	Both	No	Yes	9	No	Safety glasses	Always	Wires/Burs	Scaling/Polishing; Old Restoration	Medical help	Yes		Dental Assistant	0	0	0	0	1	0	0	0	0	0	1	0	1	0	0	0	0	0	0	0	0	1
193	Male	35	19	Dental Practitioner	Yes	10	No	Aware	Never	Cavity preparations	Wash with water	Visor	No	Monthly	Routine	No	Yes	9	No	None	Never	Lab Work; Instrument Cleaning	Extractions; Lab Work	Bandage; Wash with water; Blinking	No		Faculty	0	1	0	0	0	0	0	0	1	0	0	1	0	0	0	0	1	0	1	0	1	0
194	Female	22	16	Dental Practitioner	Yes	9	Yes	Aware	Never	Splatter/Aerosol	Wash with water	Safety glasses	No	Rarely	Routine	No	Yes	9	No	Safety glasses	Occasionally	Lab Work; Splatter/Aerosol	Not applicable; Instrument Cleaning	Blinking; Pain meds	No		IV Year	0	1	0	0	0	1	0	0	0	1	0	0	0	1	0	0	0	0	0	1	1	0
195	Male	34	4	Dental Technician	Yes	9	No	Aware	Rarely	Lab procedures	Wash with water	Prescription specs	No	Rarely	Injury	No	Yes	6	No	None	Never	Instrument Cleaning; Splatter/Aerosol; Foreign Bodies; Wires/Burs	Ortho Treatment; Lab Work; Not applicable	Blinking	No		Dental Assistant	1	0	0	0	1	1	0	0	1	1	0	1	0	0	0	1	0	0	0	0	1	0
196	Male	32	5	Dental Practitioner	Yes	7	No	Aware	Never	Old restoration	Wash with water	Safety glasses	No	Rarely	Both	No	Yes	8	No	Safety glasses	Sometimes	Lab Work; Splatter/Aerosol; Instrument Cleaning; Cavity Prep	Lab Work	Wash with water	Yes		Dental Technician	0	1	1	0	0	1	0	0	1	0	0	1	0	0	0	0	0	0	1	0	0	0
197	Male	41	10	Dental Faculty	Yes	6	No	Aware	Never	Splatter/Aerosol	Cold compress	Prescription specs	No	Monthly	Routine	No	Yes	6	Yes	Safety glasses	Occasionally	Splatter/Aerosol; Lab Work; Wires/Burs	Extractions	Cold compress; Blinking	No		Dental Technician	0	1	0	0	1	1	0	0	0	0	0	0	0	0	0	0	1	1	0	0	1	0
198	Female	44	13	Dental Practitioner	Yes	10	Yes	Aware	Rarely	Splatter/Aerosol	Medical help	Safety glasses	Yes	Never	Injury	No	Yes	10	No	Safety glasses	Never	Foreign Bodies; Splatter/Aerosol; Instrument Cleaning; Cavity Prep	Lab Work; Extractions	Pain meds; Cold compress; Bandage	No		Dental Hygienist	1	0	1	0	0	1	0	0	1	0	0	1	0	0	0	0	1	1	0	1	0	0
199	Female	30	10	Dental Assistant	Yes	10	No	Aware	Rarely	Not applicable	Medical help	Safety glasses	Yes	Rarely	Routine	No	Yes	12	No	None	Rarely	Instrument Cleaning; Lab Work	Scaling/Polishing; Old Restoration	Wash with water; Medical help; Pain meds	Yes		Dental Practitioner	0	1	0	0	0	0	0	0	1	0	1	0	1	0	0	0	0	0	1	1	0	1
200	Female	40	5	Dental Technician	Yes	9	Yes	Aware	Rarely	Splatter/Aerosol	Wash with water	Prescription specs	Yes	Rarely	Both	No	Yes	5	No	None	Never	Lab Work; Scaling/Polishing	Lab Work; Old Restoration; Not applicable	Bandage; Medical help	No		Dental Practitioner	0	1	0	1	0	0	0	0	0	1	1	1	0	0	0	0	0	0	0	0	0	1
201	Female	38	-2	Dental Faculty	Yes	9	No	Not Aware	Never	Old restoration	Wash with water	Safety glasses	Yes	Rarely	Both	No	No	8	Yes	None	Occasionally	Old Restorations	Ortho Treatment; Scaling/Polishing; Lab Work	Cold compress; Wash with water; Medical help	No		Faculty	0	0	0	0	0	0	1	0	0	0	0	1	1	0	0	1	0	1	1	0	0	1
202	Female	42	-1	Dental Faculty	Yes	9	Yes	Aware	Rarely	Old restoration	Wash with water	Prescription specs	No	Rarely	Routine	Yes	No	9	No	Safety glasses	Sometimes	Instrument Cleaning	Scaling/Polishing; Cavity Prep; Extractions	Pain meds; Medical help	Yes	Foreign body injury	Dental Technician	0	0	0	0	0	0	0	0	1	0	0	0	1	0	1	0	1	0	0	1	0	1
203	Male	22	4	Dental Faculty	No	11	No	Aware	Weekly	Foreign bodies	Wash with water	Safety glasses	No	Rarely	Both	No	Yes	4	No	Safety glasses	Never	Splatter/Aerosol; Extractions; Scaling/Polishing; Foreign Bodies	Instrument Cleaning; Scaling/Polishing	Pain meds; Blinking	No		Faculty	1	0	0	1	0	1	0	1	0	0	0	0	1	1	0	0	0	0	0	1	1	0
204	Female	53	18	Dental Technician	Yes	10	Yes	Aware	Monthly	Old restoration	Wash with water	Safety glasses	Yes	Rarely		No	No	11	Yes	Safety glasses	Rarely	Instrument Cleaning; Splatter/Aerosol; Cavity Prep; Old Restorations	Ortho Treatment; Extractions	Blinking; Medical help; Pain meds	Yes		III Year	0	0	1	0	0	1	1	0	1	0	0	0	0	0	0	1	1	0	0	1	1	1
205	Male	22	0	Dental Practitioner	Yes	9	Yes	Aware	Monthly	Lab procedures	Wash with water	Safety glasses	No	Never		No	Yes	7	No	Safety glasses	Sometimes	Old Restorations; Instrument Cleaning; Splatter/Aerosol; Foreign Bodies	Instrument Cleaning; Old Restoration; Not applicable	Bandage; Blinking	No		IV Year	1	0	0	0	0	1	1	0	1	1	1	0	0	1	0	0	0	0	0	0	1	0
206	Female	27	13	Dental Practitioner	Yes	8	Yes	Aware	Rarely	Old restoration	Wash with water	Visor	Yes	Rarely	Both	No	Yes	7	No	Safety glasses	Occasionally	Lab Work; Cavity Prep	Ortho Treatment	Wash with water; Medical help; Cold compress	No		Postgraduate	0	1	1	0	0	0	0	0	0	0	0	0	0	0	0	1	0	1	1	0	0	1
207	Female	40	9	Dental Faculty	Yes	11	No	Aware	Rarely	Splatter/Aerosol	Wash with water	Prescription specs	Yes	Rarely	Injury	No	Yes	10	No	Safety glasses	Sometimes	Cavity Prep; Foreign Bodies; Scaling/Polishing; Extractions	Instrument Cleaning	Cold compress; Pain meds; Wash with water	Yes		Faculty	1	0	1	1	0	0	0	1	0	0	0	0	0	1	0	0	0	1	1	1	0	0
208	Female	27	17	Dental Practitioner	Yes	10	Yes	Aware	Rarely	Splatter/Aerosol	Wash with water	Prescription specs	Yes	Rarely	Routine	No	Yes	9	No	Safety glasses	Always	Cavity Prep; Old Restorations	Not applicable; Lab Work; Scaling/Polishing	Cold compress; Pain meds; Medical help	No		Faculty	0	0	1	0	0	0	1	0	0	1	0	1	1	0	0	0	0	1	0	1	0	1
209	Female	42	16	Dental Assistant	Yes	9	Yes	Not Aware	Rarely	Old restoration	Wash with water	Safety glasses	Yes	Never	Routine	No	Yes	7	Yes	None	Always	Splatter/Aerosol	Extractions; Instrument Cleaning	Wash with water	Not applicable		Dental Technician	0	0	0	0	0	1	0	0	0	0	0	0	0	1	0	0	1	0	1	0	0	0
210	Female	45	3	Dental Practitioner	Yes	11	No	Aware	Never	Foreign bodies	Wash with water	Prescription specs	Yes	Rarely	Injury	No	No	7	No	None	Always	Instrument Cleaning; Wires/Burs; Old Restorations; Cavity Prep	Scaling/Polishing	Pain meds; Bandage	Yes		Intern	0	0	1	0	1	0	1	0	1	0	0	0	1	0	0	0	0	0	0	1	0	0
211	Female	39	11	Dental Faculty	Yes	8	Yes	Aware	Rarely	Extraction	Wash with water	Safety glasses	No	Never	Injury	Yes	No	10	No	None	Occasionally	Cavity Prep; Scaling/Polishing; Extractions; Lab Work	Not applicable	Wash with water; Medical help	No	Cataract	Faculty	0	1	1	1	0	0	0	1	0	1	0	0	0	0	0	0	0	0	1	0	0	1
212	Male	25	1	Dental Hygienist	Yes	10	No	Aware	Never	Splatter/Aerosol	Wash with water	Visor	Yes	Monthly	Routine	No	Yes	10	No	Safety glasses	Occasionally	Old Restorations; Wires/Burs	Old Restoration; Lab Work	Medical help; Bandage; Pain meds	Not applicable		Faculty	0	0	0	0	1	0	1	0	0	0	1	1	0	0	0	0	0	0	0	1	0	1
213	Female	47	12	Dental Assistant	Yes	9	No	Aware	Never	Scaling/Polishing	Medical help	Safety glasses	No	Rarely	Routine	No	Yes	8	No	None	Never	Wires/Burs; Splatter/Aerosol	Extractions	Blinking	No		Intern	0	0	0	0	1	1	0	0	0	0	0	0	0	0	0	0	1	0	0	0	1	0
214	Female	22	11	Dental Practitioner	No	10	Yes	Aware	Monthly	Old restoration	Medical help	Safety glasses	Yes	Rarely	Routine	No	Yes	9	No	Safety glasses	Sometimes	Scaling/Polishing; Wires/Burs; Extractions	Old Restoration; Cavity Prep	Pain meds; Wash with water; Blinking	No		III Year	0	0	0	1	1	0	0	1	0	0	1	0	0	0	1	0	0	0	1	1	1	0
215	Female	41	10	Dental Faculty	Yes	10	Yes	Aware	Rarely	Lab procedures	Wash with water	Safety glasses	No	Rarely	Routine	No	Yes	4	No	None	Always	Old Restorations; Scaling/Polishing; Foreign Bodies	Scaling/Polishing; Ortho Treatment; Extractions	Blinking; Bandage	Yes		Dental Technician	1	0	0	1	0	0	1	0	0	0	0	0	1	0	0	1	1	0	0	0	1	0
216	Female	24	8	Dental Faculty	Yes	11	Yes	Aware	Rarely	Not applicable	Wash with water	Safety glasses	No	Rarely		No	No	9	No	Safety glasses	Never	Lab Work; Splatter/Aerosol; Instrument Cleaning; Extractions	Lab Work; Old Restoration	Bandage	No		Postgraduate	0	1	0	0	0	1	0	1	1	0	1	1	0	0	0	0	0	0	0	0	0	0
217	Female	36	2	Dental Practitioner	Yes	9	No	Aware	Monthly	Old restoration	Medical help	Prescription specs	No	Rarely	Both	No	Yes	9	No	Safety glasses	Never	Cavity Prep; Wires/Burs	Instrument Cleaning; Old Restoration	Blinking; Pain meds	Yes		Faculty	0	0	1	0	1	0	0	0	0	0	1	0	0	1	0	0	0	0	0	1	1	0
218	Female	42	12	Dental Faculty	Yes	10	Yes	Aware	Rarely	Splatter/Aerosol	Wash with water	Prescription specs	Yes	Rarely	Routine	No	Yes	12	No	Prescription specs	Sometimes	Instrument Cleaning; Scaling/Polishing	Not applicable; Extractions; Ortho Treatment	Medical help	Yes		Dental Practitioner	0	0	0	1	0	0	0	0	1	1	0	0	0	0	0	1	1	0	0	0	0	1
219	Female	26	8	Dental Assistant	Yes	8	No	Aware	Rarely	Splatter/Aerosol	Wash with water	None	No	Rarely	Routine	No	Yes	7	No	None	Rarely	Extractions	Old Restoration; Lab Work	Blinking; Pain meds	Not applicable		Intern	0	0	0	0	0	0	0	1	0	0	1	1	0	0	0	0	0	0	0	1	1	0
220	Female	32	2	Dental Faculty	Yes	10	Yes	Aware	Never	Foreign bodies	Wash with water	Prescription specs	Yes	Rarely	Routine	No	No	7	No	Safety glasses	Occasionally	Lab Work; Cavity Prep	Scaling/Polishing; Not applicable; Cavity Prep	Medical help	No		Dental Hygienist	0	1	1	0	0	0	0	0	0	1	0	0	1	0	1	0	0	0	0	0	0	1
221	Female	22	24	Dental Technician	No	10	Yes	Aware	Rarely	Scaling/Polishing	Wash with water	Safety glasses	Yes	Rarely	Routine	No	Yes	8	No	None	Never	Instrument Cleaning; Old Restorations	Cavity Prep; Lab Work	Blinking	No		Faculty	0	0	0	0	0	0	1	0	1	0	0	1	0	0	1	0	0	0	0	0	1	0
222	Female	34	7	Dental Hygienist	Yes	10	Yes	Aware	Never	Dental materials	Medical help	Visor	No	Monthly	Both	No	No	7	No	Safety glasses	Never	Old Restorations	Not applicable; Extractions; Old Restoration	Bandage	No		III Year	0	0	0	0	0	0	1	0	0	1	1	0	0	0	0	0	1	0	0	0	0	0
223	Male	22	7	Dental Practitioner	Yes	8	Yes	Aware	Rarely	Foreign bodies	Medical help	None	No	Rarely	Injury	No	Yes	5	Yes	None	Never	Splatter/Aerosol; Old Restorations	Old Restoration; Cavity Prep	Blinking	No		III Year	0	0	0	0	0	1	1	0	0	0	1	0	0	0	1	0	0	0	0	0	1	0
224	Male	42	4	Dental Practitioner	Yes	11	No	Aware	Rarely	Foreign bodies	Wash with water	Safety glasses	No	Rarely	Both	No	Yes	7	No	Safety glasses	Occasionally	Cavity Prep; Lab Work; Splatter/Aerosol; Instrument Cleaning	Instrument Cleaning; Lab Work	Bandage; Wash with water	Not applicable		Postgraduate	0	1	1	0	0	1	0	0	1	0	0	1	0	1	0	0	0	0	1	0	0	0
225	Female	40	2	Dental Hygienist	Yes	8	Yes	Aware	Rarely	Old restoration	Medical help	Prescription specs	Yes	Rarely		No	Yes	13	No	Safety glasses	Never	Wires/Burs; Scaling/Polishing; Lab Work	Scaling/Polishing	Pain meds; Wash with water; Cold compress	Yes		Intern	0	1	0	1	1	0	0	0	0	0	0	0	1	0	0	0	0	1	1	1	0	0
226	Female	22	1	Dental Practitioner	Yes	9	Yes	Aware	Rarely	Foreign bodies	Wash with water	Visor	Yes	Rarely	Injury	No	No	11	No	Safety glasses	Rarely	Old Restorations; Foreign Bodies; Instrument Cleaning; Extractions	Instrument Cleaning; Scaling/Polishing	Pain meds; Bandage	No		Postgraduate	1	0	0	0	0	0	1	1	1	0	0	0	1	1	0	0	0	0	0	1	0	0
227	Male	37	12	Dental Faculty	No	8	Yes	Aware	Rarely	Old restoration	Medical help	Prescription specs	Yes	Rarely	Injury	No	Yes	6	No	Safety glasses	Occasionally	Splatter/Aerosol; Cavity Prep; Old Restorations; Extractions	Scaling/Polishing; Cavity Prep	Medical help; Blinking; Wash with water	Yes		Faculty	0	0	1	0	0	1	1	1	0	0	0	0	1	0	1	0	0	0	1	0	1	1
228	Female	22	0	Dental Assistant	Yes	7	Yes	Aware	Monthly	Cavity preparations	Medical help	Visor	No	Rarely	Injury	Yes	No	6	No	Safety glasses	Never	Instrument Cleaning	Lab Work; Not applicable; Instrument Cleaning	Wash with water; Blinking	No	Trauma repair	Postgraduate	0	0	0	0	0	0	0	0	1	1	0	1	0	1	0	0	0	0	1	0	1	0
229	Male	30	24	Dental Faculty	Yes	9	Yes	Aware	Weekly	Cavity preparations	Wash with water	Safety glasses	No	Rarely	Injury	No	No	5	Yes	Safety glasses	Always	Wires/Burs; Instrument Cleaning; Old Restorations; Cavity Prep	Not applicable	Cold compress	No		Faculty	0	0	1	0	1	0	1	0	1	1	0	0	0	0	0	0	0	1	0	0	0	0
230	Male	28	14	Dental Practitioner	Yes	10	Yes	Aware	Never	Dental materials	Wash with water	Safety glasses	No	Rarely	Routine	No	Yes	6	No	Safety glasses	Rarely	Scaling/Polishing; Splatter/Aerosol; Extractions	Instrument Cleaning	Blinking; Bandage	No		Faculty	0	0	0	1	0	1	0	1	0	0	0	0	0	1	0	0	0	0	0	0	1	0
231	Female	45	5	Dental Faculty	Yes	7	No	Aware	Never	Extraction	Cold compress	Visor	No	Rarely	Both	No	Yes	7	No	Safety glasses	Never	Splatter/Aerosol	Scaling/Polishing	Bandage; Medical help	No		II Year	0	0	0	0	0	1	0	0	0	0	0	0	1	0	0	0	0	0	0	0	0	1
232	Female	32	3	Dental Practitioner	Yes	10	No	Not Aware	Monthly	Splatter/Aerosol	Medical help	Prescription specs	Yes	Rarely	Both	Yes	Yes	9	Yes	None	Sometimes	Foreign Bodies; Lab Work; Instrument Cleaning; Wires/Burs	Cavity Prep	Wash with water; Medical help	Yes	Foreign body injury	Dental Technician	1	1	0	0	1	0	0	0	1	0	0	0	0	0	1	0	0	0	1	0	0	1
233	Male	32	8	Dental Technician	Yes	9	No	Aware	Rarely	Splatter/Aerosol	Wash with water	Prescription specs	No	Rarely	Routine	No	Yes	6	No	None	Never	Wires/Burs	Lab Work; Scaling/Polishing; Cavity Prep	Wash with water; Pain meds	Not applicable		II Year	0	0	0	0	1	0	0	0	0	0	0	1	1	0	1	0	0	0	1	1	0	0
234	Female	42	16	Dental Assistant	Yes	9	Yes	Aware	Rarely	Foreign bodies	Wash with water	Visor	No	Rarely		No	No	8	No	Safety glasses	Rarely	Extractions; Old Restorations; Foreign Bodies; Cavity Prep	Old Restoration; Extractions	Blinking; Pain meds	No		Faculty	1	0	1	0	0	0	1	1	0	0	1	0	0	0	0	0	1	0	0	1	1	0
235	Female	49	14	Dental Technician	Yes	7	Yes	Aware	Rarely	Foreign bodies	Blinking	Safety glasses	No	Rarely	Both	No	Yes	10	No	None	Rarely	Splatter/Aerosol	Scaling/Polishing; Extractions	Blinking; Bandage	Not applicable		Postgraduate	0	0	0	0	0	1	0	0	0	0	0	0	1	0	0	0	1	0	0	0	1	0
236	Female	43	9	Dental Faculty	Yes	7	No	Aware	Never	Extraction	Wash with water	Prescription specs	Yes	Rarely	Routine	No	No	8	No	None	Always	Old Restorations; Cavity Prep; Scaling/Polishing	Cavity Prep; Not applicable; Lab Work	Bandage; Wash with water; Cold compress	Yes		Dental Practitioner	0	0	1	1	0	0	1	0	0	1	0	1	0	0	1	0	0	1	1	0	0	0
237	Male	23	0	Dental Practitioner	Yes	7	No	Aware	Never	Foreign bodies	Wash with water	Visor	No	Never		No	Yes	10	No	None	Always	Extractions	Cavity Prep; Instrument Cleaning	Medical help	Not applicable		Postgraduate	0	0	0	0	0	0	0	1	0	0	0	0	0	1	1	0	0	0	0	0	0	1
238	Male	44	12	Dental Practitioner	Yes	8	Yes	Aware	Never	Splatter/Aerosol	Medical help	Safety glasses	No	Rarely	Routine	No	Yes	10	No	Safety glasses	Sometimes	Extractions; Old Restorations; Cavity Prep	Old Restoration; Scaling/Polishing	Bandage; Blinking; Wash with water	Yes		Dental Assistant	0	0	1	0	0	0	1	1	0	0	1	0	1	0	0	0	0	0	1	0	1	0
239	Female	36	4	Dental Faculty	Yes	8	Yes	Aware	Monthly	Lab procedures	Medical help	Visor	No	Rarely	Routine	No	No	9	No	None	Rarely	Wires/Burs; Instrument Cleaning; Cavity Prep	Ortho Treatment; Lab Work; Old Restoration	Wash with water; Blinking	No		Intern	0	0	1	0	1	0	0	0	1	0	1	1	0	0	0	1	0	0	1	0	1	0
240	Female	38	14	Dental Technician	No	12	Yes	Aware	Rarely	Foreign bodies	Wash with water	Safety glasses	No	Rarely	Both	No	No	10	No	Safety glasses	Sometimes	Scaling/Polishing; Old Restorations; Foreign Bodies; Extractions	Lab Work; Old Restoration	Medical help; Wash with water	No		II Year	1	0	0	1	0	0	1	1	0	0	1	1	0	0	0	0	0	0	1	0	0	1
241	Male	39	14	Dental Practitioner	Yes	7	Yes	Aware	Rarely	Scaling/Polishing	Medical help	Prescription specs	No	Rarely	Routine	No	Yes	7	Yes	None	Occasionally	Cavity Prep	Scaling/Polishing	Pain meds	Not applicable		Dental Technician	0	0	1	0	0	0	0	0	0	0	0	0	1	0	0	0	0	0	0	1	0	0
242	Female	38	0	Dental Faculty	Yes	10	Yes	Not Aware	Rarely	Old restoration	Cold compress	Safety glasses	No	Rarely		No	Yes	7	Yes	Safety glasses	Sometimes	Scaling/Polishing; Extractions; Splatter/Aerosol; Cavity Prep	Old Restoration; Scaling/Polishing; Extractions	Bandage; Medical help; Blinking	Yes		Postgraduate	0	0	1	1	0	1	0	1	0	0	1	0	1	0	0	0	1	0	0	0	1	1
243	Female	22	0	Dental Hygienist	Yes	8	Yes	Aware	Never	Foreign bodies	Wash with water	Prescription specs	No	Rarely	Routine	No	Yes	5	No	None	Always	Wires/Burs; Instrument Cleaning; Lab Work; Cavity Prep	Lab Work	Bandage	Yes		Intern	0	1	1	0	1	0	0	0	1	0	0	1	0	0	0	0	0	0	0	0	0	0
244	Female	22	0	Dental Faculty	Yes	10	No	Aware	Never	Lab procedures	Wash with water	Prescription specs	Yes	Monthly	Routine	No	Yes	8	No	Safety glasses	Occasionally	Scaling/Polishing; Lab Work; Splatter/Aerosol; Instrument Cleaning	Not applicable; Cavity Prep	Blinking; Pain meds	No		Dental Hygienist	0	1	0	1	0	1	0	0	1	1	0	0	0	0	1	0	0	0	0	1	1	0
245	Female	36	19	Dental Technician	Yes	8	Yes	Aware	Never	Scaling/Polishing	Wash with water	Safety glasses	No	Never	Injury	Yes	Yes	11	No	None	Rarely	Lab Work	Old Restoration	Pain meds	Yes		Faculty	0	1	0	0	0	0	0	0	0	0	1	0	0	0	0	0	0	0	0	1	0	0
246	Female	31	19	Dental Technician	Yes	7	Yes	Aware	Rarely	Dental materials	Wash with water	Safety glasses	No	Rarely	Injury	No	Yes	8	No	None	Always	Splatter/Aerosol	Not applicable; Lab Work; Old Restoration	Cold compress; Pain meds	Yes		Postgraduate	0	0	0	0	0	1	0	0	0	1	1	1	0	0	0	0	0	1	0	1	0	0
247	Female	33	11	Dental Faculty	Yes	7	Yes	Aware	Rarely	Foreign bodies	Wash with water	Prescription specs	Yes	Rarely	Both	No	Yes	11	No	None	Occasionally	Old Restorations; Wires/Burs; Scaling/Polishing	Not applicable; Scaling/Polishing	Medical help; Cold compress	Not applicable		Intern	0	0	0	1	1	0	1	0	0	1	0	0	1	0	0	0	0	1	0	0	0	1
248	Female	30	14	Dental Faculty	Yes	8	Yes	Aware	Never	Splatter/Aerosol	Wash with water	Visor	No	Rarely	Routine	Yes	Yes	11	Yes	None	Occasionally	Splatter/Aerosol; Instrument Cleaning	Not applicable; Old Restoration	Bandage; Wash with water; Pain meds	No	Cataract	Postgraduate	0	0	0	0	0	1	0	0	1	1	1	0	0	0	0	0	0	0	1	1	0	0
249	Female	40	22	Dental Faculty	Yes	9	Yes	Aware	Never	Old restoration	Wash with water	Safety glasses	No	Rarely	Routine	No	Yes	10	No	None	Sometimes	Instrument Cleaning	Extractions; Old Restoration	Bandage; Pain meds	Not applicable		IV Year	0	0	0	0	0	0	0	0	1	0	1	0	0	0	0	0	1	0	0	1	0	0
250	Female	42	12	Dental Practitioner	Yes	8	No	Aware	Weekly	Extraction	Wash with water	Prescription specs	Yes	Rarely	Both	No	Yes	5	No	Safety glasses	Occasionally	Lab Work; Instrument Cleaning; Splatter/Aerosol	Not applicable; Old Restoration	Cold compress	No		Postgraduate	0	1	0	0	0	1	0	0	1	1	1	0	0	0	0	0	0	1	0	0	0	0
251	Male	29	2	Dental Hygienist	Yes	9	No	Not Aware	Month and a half	Wires/Burs	Wash with water	None	No	Rarely	Routine	No	Yes	11	No	Safety glasses	Occasionally	Extractions; Wires/Burs	Old Restoration; Not applicable	Cold compress	Not applicable		Faculty	0	0	0	0	1	0	0	1	0	1	1	0	0	0	0	0	0	1	0	0	0	0
252	Female	31	3	Dental Faculty	Yes	11	Yes	Aware	Never	Lab procedures	Wash with water	Prescription specs	Yes	Rarely	Routine	No	No	12	Yes	Safety glasses	Sometimes	Wires/Burs; Instrument Cleaning; Cavity Prep	Ortho Treatment; Extractions; Scaling/Polishing	Cold compress	Not applicable		Dental Hygienist	0	0	1	0	1	0	0	0	1	0	0	0	1	0	0	1	1	1	0	0	0	0
253	Female	22	1	Dental Faculty	Yes	8	No	Aware	Rarely	Scaling/Polishing	Wash with water	Prescription specs	No	Rarely		No	No	9	No	None	Sometimes	Wires/Burs; Old Restorations; Foreign Bodies; Lab Work	Lab Work	Medical help; Wash with water; Blinking	No		Dental Technician	1	1	0	0	1	0	1	0	0	0	0	1	0	0	0	0	0	0	1	0	1	1
254	Male	25	13	Dental Practitioner	Yes	10	No	Aware	Rarely	Lab procedures	Wash with water	Visor	No	Rarely	Injury	No	Yes	6	No	Safety glasses	Sometimes	Lab Work; Foreign Bodies; Scaling/Polishing	Ortho Treatment; Extractions	Pain meds; Medical help; Bandage	No		Dental Practitioner	1	1	0	1	0	0	0	0	0	0	0	0	0	0	0	1	1	0	0	1	0	1
255	Female	35	8	Dental Assistant	Yes	9	Yes	Aware	Never	Lab procedures	Wash with water	Prescription specs	Yes	Rarely	Routine	No	No	6	Yes	Safety glasses	Rarely	Instrument Cleaning; Wires/Burs	Ortho Treatment	Cold compress; Pain meds	Yes		Faculty	0	0	0	0	1	0	0	0	1	0	0	0	0	0	0	1	0	1	0	1	0	0
256	Female	46	9	Dental Assistant	Yes	10	No	Aware	Rarely	Foreign bodies	Wash with water	Safety glasses	No	Rarely	Routine	No	Yes	8	No	Safety glasses	Sometimes	Old Restorations	Ortho Treatment; Extractions	Bandage	No		Dental Technician	0	0	0	0	0	0	1	0	0	0	0	0	0	0	0	1	1	0	0	0	0	0
257	Male	28	4	Dental Faculty	Yes	8	Yes	Aware	Never	Not applicable	Medical help	Safety glasses	Yes	Rarely		No	No	7	No	Safety glasses	Sometimes	Foreign Bodies; Extractions; Wires/Burs; Old Restorations	Not applicable; Lab Work; Extractions	Bandage	No		Faculty	1	0	0	0	1	0	1	1	0	1	0	1	0	0	0	0	1	0	0	0	0	0
258	Female	37	14	Dental Faculty	Yes	9	Yes	Aware	Never	Old restoration	Wash with water	Visor	Yes	Rarely	Both	No	Yes	11	Yes	None	Rarely	Lab Work; Splatter/Aerosol	Ortho Treatment	Blinking; Pain meds	Yes		Faculty	0	1	0	0	0	1	0	0	0	0	0	0	0	0	0	1	0	0	0	1	1	0
259	Male	22	1	Dental Faculty	Yes	9	Yes	Aware	Never	Old restoration	Blinking	Safety glasses	Yes	Never		No	Yes	12	No	None	Sometimes	Old Restorations; Splatter/Aerosol	Extractions; Cavity Prep; Instrument Cleaning	Wash with water; Bandage; Blinking	Not applicable		Faculty	0	0	0	0	0	1	1	0	0	0	0	0	0	1	1	0	1	0	1	0	1	0
260	Male	31	7	Dental Assistant	Yes	10	Yes	Aware	Rarely	Dental materials	Medical help	Prescription specs	No	Never	Routine	No	Yes	7	No	None	Rarely	Extractions; Instrument Cleaning; Old Restorations; Lab Work	Cavity Prep; Extractions	Medical help	Not applicable		IV Year	0	1	0	0	0	0	1	1	1	0	0	0	0	0	1	0	1	0	0	0	0	1
261	Female	27	7	Dental Practitioner	Yes	12	Yes	Aware	Never	Cavity preparations	Cold compress	Prescription specs	Yes	Rarely		No	Yes	7	No	Safety glasses	Never	Splatter/Aerosol; Old Restorations	Old Restoration	Cold compress; Blinking	Yes		Dental Technician	0	0	0	0	0	1	1	0	0	0	1	0	0	0	0	0	0	1	0	0	1	0
262	Female	47	17	Dental Faculty	Yes	7	No	Aware	Rarely	Not applicable	Cold compress	Safety glasses	Yes	Rarely	Routine	No	No	8	No	Safety glasses	Rarely	Lab Work; Old Restorations	Cavity Prep	Bandage; Medical help	Not applicable		Dental Hygienist	0	1	0	0	0	0	1	0	0	0	0	0	0	0	1	0	0	0	0	0	0	1
263	Male	22	1	Dental Faculty	Yes	9	No	Aware	Never	Lab procedures	Wash with water	Safety glasses	Yes	Rarely	Routine	No	No	9	No	Safety glasses	Occasionally	Wires/Burs	Scaling/Polishing; Extractions	Wash with water	Not applicable		Intern	0	0	0	0	1	0	0	0	0	0	0	0	1	0	0	0	1	0	1	0	0	0
264	Female	33	4	Dental Faculty	No	12	Yes	Aware	Rarely	Not applicable	Wash with water	Prescription specs	Yes	Rarely	Routine	No	Yes	10	No	None	Sometimes	Old Restorations	Instrument Cleaning; Extractions	Cold compress; Blinking	No		Intern	0	0	0	0	0	0	1	0	0	0	0	0	0	1	0	0	1	1	0	0	1	0
265	Male	36	8	Dental Faculty	Yes	6	No	Aware	Never	Wires/Burs	Blinking	Safety glasses	Yes	Rarely	Routine	No	No	6	No	Safety glasses	Never	Splatter/Aerosol	Instrument Cleaning; Old Restoration	Pain meds	No		Dental Technician	0	0	0	0	0	1	0	0	0	0	1	0	0	1	0	0	0	0	0	1	0	0
266	Female	22	1	Dental Faculty	Yes	8	Yes	Aware	Rarely	Foreign bodies	Wash with water	Prescription specs	No	Rarely	Injury	No	Yes	10	No	Safety glasses	Occasionally	Foreign Bodies; Splatter/Aerosol	Old Restoration; Ortho Treatment; Scaling/Polishing	Cold compress	No		Faculty	1	0	0	0	0	1	0	0	0	0	1	0	1	0	0	1	0	1	0	0	0	0
267	Female	32	15	Dental Practitioner	Yes	10	Yes	Not Aware	Weekly	Dental materials	Wash with water	None	Yes	Monthly		No	No	8	No	None	Rarely	Splatter/Aerosol; Wires/Burs	Cavity Prep; Scaling/Polishing; Lab Work	Pain meds; Wash with water; Bandage	Not applicable		III Year	0	0	0	0	1	1	0	0	0	0	0	1	1	0	1	0	0	0	1	1	0	0
268	Female	26	4	Dental Practitioner	Yes	10	Yes	Aware	Rarely	Foreign bodies	Wash with water	Visor	No	Rarely	Injury	No	Yes	8	No	Safety glasses	Always	Instrument Cleaning; Wires/Burs; Extractions	Scaling/Polishing	Blinking	No		Postgraduate	0	0	0	0	1	0	0	1	1	0	0	0	1	0	0	0	0	0	0	0	1	0
269	Male	34	0	Dental Practitioner	Yes	8	No	Aware	Rarely	Foreign bodies	Wash with water	Safety glasses	No	Rarely	Routine	No	No	7	No	None	Sometimes	Instrument Cleaning; Extractions; Foreign Bodies; Lab Work	Ortho Treatment; Cavity Prep	Pain meds; Bandage; Wash with water	Yes		Dental Technician	1	1	0	0	0	0	0	1	1	0	0	0	0	0	1	1	0	0	1	1	0	0
270	Male	30	5	Dental Practitioner	Yes	10	No	Aware	Never	Lab procedures	Wash with water	Visor	Yes	Rarely	Routine	No	Yes	6	Yes	None	Occasionally	Lab Work; Foreign Bodies; Scaling/Polishing; Wires/Burs	Cavity Prep	Pain meds; Bandage	Not applicable		Dental Technician	1	1	0	1	1	0	0	0	0	0	0	0	0	0	1	0	0	0	0	1	0	0
271	Male	22	0	Dental Practitioner	Yes	6	Yes	Aware	Rarely	Not applicable	Wash with water	Safety glasses	Yes	Rarely	Both	No	No	6	No	None	Sometimes	Extractions; Scaling/Polishing; Old Restorations; Lab Work	Ortho Treatment	Bandage	Yes		Postgraduate	0	1	0	1	0	0	1	1	0	0	0	0	0	0	0	1	0	0	0	0	0	0
272	Female	45	19	Dental Assistant	Yes	10	No	Aware	Monthly	Wires/Burs	Wash with water	Safety glasses	No	Rarely	Both	No	No	12	Yes	Safety glasses	Sometimes	Old Restorations	Lab Work; Cavity Prep; Old Restoration	Bandage; Wash with water; Pain meds	Not applicable		Postgraduate	0	0	0	0	0	0	1	0	0	0	1	1	0	0	1	0	0	0	1	1	0	0
273	Male	26	5	Dental Hygienist	Yes	8	No	Aware	Never	Scaling/Polishing	Cold compress	Prescription specs	No	Rarely	Routine	No	Yes	6	Yes	None	Occasionally	Scaling/Polishing; Splatter/Aerosol	Instrument Cleaning; Extractions	Medical help; Pain meds	Yes		Postgraduate	0	0	0	1	0	1	0	0	0	0	0	0	0	1	0	0	1	0	0	1	0	1
274	Female	23	2	Dental Assistant	No	10	Yes	Aware	Rarely	Old restoration	Wash with water	Safety glasses	Yes	Rarely		No	No	8	No	None	Never	Wires/Burs; Extractions; Foreign Bodies; Scaling/Polishing	Old Restoration	Cold compress; Wash with water	Yes		Dental Practitioner	1	0	0	1	1	0	0	1	0	0	1	0	0	0	0	0	0	1	1	0	0	0
275	Male	41	15	Dental Practitioner	Yes	8	No	Aware	Monthly	Wires/Burs	Wash with water	Safety glasses	Yes	Rarely	Injury	No	No	4	No	Safety glasses	Sometimes	Extractions; Instrument Cleaning	Instrument Cleaning; Old Restoration	Wash with water; Cold compress	Yes		II Year	0	0	0	0	0	0	0	1	1	0	1	0	0	1	0	0	0	1	1	0	0	0
276	Female	33	8	Dental Faculty	Yes	10	Yes	Not Aware	Rarely	Splatter/Aerosol	Wash with water	Safety glasses	Yes	Rarely	Routine	No	No	11	No	None	Sometimes	Extractions; Splatter/Aerosol	Scaling/Polishing; Old Restoration	Blinking	No		Faculty	0	0	0	0	0	1	0	1	0	0	1	0	1	0	0	0	0	0	0	0	1	0
277	Male	37	8	Dental Assistant	Yes	9	Yes	Not Aware	Rarely	Foreign bodies	Wash with water	Safety glasses	Yes	Rarely	Routine	No	No	9	Yes	Prescription specs	Always	Wires/Burs	Old Restoration; Instrument Cleaning	Bandage; Blinking; Wash with water	No		III Year	0	0	0	0	1	0	0	0	0	0	1	0	0	1	0	0	0	0	1	0	1	0
278	Female	28	4	Dental Faculty	Yes	8	Yes	Aware	Never	Extraction	Wash with water	Prescription specs	Yes	Monthly		Yes	Yes	7	No	Safety glasses	Always	Foreign Bodies	Not applicable	Wash with water; Pain meds; Blinking	No	Cataract	Faculty	1	0	0	0	0	0	0	0	0	1	0	0	0	0	0	0	0	0	1	1	1	0
279	Female	22	1	Dental Faculty	Yes	9	Yes	Aware	Never	Old restoration	Wash with water	Safety glasses	No	Rarely	Both	No	Yes	9	No	None	Sometimes	Instrument Cleaning	Cavity Prep; Old Restoration; Scaling/Polishing	Wash with water	Yes		Faculty	0	0	0	0	0	0	0	0	1	0	1	0	1	0	1	0	0	0	1	0	0	0
280	Female	23	1	Dental Hygienist	Yes	10	Yes	Aware	Monthly	Old restoration	Wash with water	Safety glasses	No	Rarely	Routine	No	Yes	10	No	Safety glasses	Rarely	Lab Work; Splatter/Aerosol; Scaling/Polishing; Old Restorations	Cavity Prep; Instrument Cleaning	Bandage; Pain meds	Not applicable		Postgraduate	0	1	0	1	0	1	1	0	0	0	0	0	0	1	1	0	0	0	0	1	0	0
281	Male	22	12	Dental Assistant	Yes	8	No	Aware	Never	Lab procedures	Wash with water	Prescription specs	No	Never	Routine	No	Yes	10	No	None	Rarely	Instrument Cleaning; Cavity Prep	Scaling/Polishing; Old Restoration	Cold compress; Blinking; Bandage	Yes		Postgraduate	0	0	1	0	0	0	0	0	1	0	1	0	1	0	0	0	0	1	0	0	1	0
282	Male	37	14	Dental Technician	Yes	11	Yes	Aware	Week and a half	Wires/Burs	Medical help	Prescription specs	Yes	Rarely		No	Yes	10	No	Safety glasses	Occasionally	Extractions	Cavity Prep; Extractions; Lab Work	Pain meds	Yes		Dental Assistant	0	0	0	0	0	0	0	1	0	0	0	1	0	0	1	0	1	0	0	1	0	0
283	Female	33	19	Dental Practitioner	Yes	10	Yes	Aware	Rarely	Old restoration	Wash with water	Safety glasses	No	Monthly	Injury	Yes	No	10	Yes	Safety glasses	Rarely	Old Restorations	Lab Work; Instrument Cleaning	Blinking; Bandage; Pain meds	Yes		Postgraduate	0	0	0	0	0	0	1	0	0	0	0	1	0	1	0	0	0	0	0	1	1	0
284	Male	29	4	Dental Hygienist	Yes	6	Yes	Aware	Rarely	Old restoration	Medical help	Prescription specs	Yes	Monthly	Injury	No	Yes	10	Yes	None	Sometimes	Scaling/Polishing; Wires/Burs; Extractions	Extractions	Medical help	No		Dental Assistant	0	0	0	1	1	0	0	1	0	0	0	0	0	0	0	0	1	0	0	0	0	1
285	Female	33	3	Dental Practitioner	Yes	8	Yes	Aware	Never	Wires/Burs	Wash with water	None	No	Rarely	Injury	No	Yes	7	No	None	Sometimes	Wires/Burs	Cavity Prep; Extractions; Instrument Cleaning	Blinking	No		Dental Assistant	0	0	0	0	1	0	0	0	0	0	0	0	0	1	1	0	1	0	0	0	1	0
286	Male	43	7	Dental Practitioner	Yes	6	No	Aware	Rarely	Foreign bodies	Wash with water	Prescription specs	Yes	Never	Both	No	Yes	9	No	Safety glasses	Always	Foreign Bodies; Cavity Prep	Cavity Prep; Extractions	Wash with water; Blinking	No		Faculty	1	0	1	0	0	0	0	0	0	0	0	0	0	0	1	0	1	0	1	0	1	0
287	Male	32	4	Dental Faculty	No	11	No	Aware	Rarely	Extraction	Wash with water	Prescription specs	No	Never	Both	No	Yes	9	No	None	Never	Extractions; Old Restorations; Instrument Cleaning	Extractions	Pain meds; Cold compress	No		Intern	0	0	0	0	0	0	1	1	1	0	0	0	0	0	0	0	1	1	0	1	0	0
288	Male	28	1	Dental Faculty	Yes	13	Yes	Not Aware	Rarely	Wires/Burs	Wash with water	Safety glasses	Yes	Rarely	Routine	No	Yes	11	No	Safety glasses	Rarely	Wires/Burs; Scaling/Polishing; Old Restorations; Instrument Cleaning	Scaling/Polishing	Bandage; Cold compress; Medical help	No		Faculty	0	0	0	1	1	0	1	0	1	0	0	0	1	0	0	0	0	1	0	0	0	1
289	Male	26	1	Dental Practitioner	Yes	10	Yes	Not Aware	Rarely	Old restoration	Wash with water	Safety glasses	No	Monthly	Routine	No	No	11	No	Safety glasses	Rarely	Wires/Burs; Splatter/Aerosol; Foreign Bodies; Scaling/Polishing	Instrument Cleaning; Lab Work	Bandage	No		Postgraduate	1	0	0	1	1	1	0	0	0	0	0	1	0	1	0	0	0	0	0	0	0	0
290	Male	24	2	Dental Faculty	Yes	9	Yes	Aware	Rarely	Old restoration	Wash with water	Prescription specs	No	Rarely	Routine	No	Yes	4	No	Safety glasses	Never	Extractions; Cavity Prep; Lab Work; Instrument Cleaning	Ortho Treatment	Cold compress	Yes		Postgraduate	0	1	1	0	0	0	0	1	1	0	0	0	0	0	0	1	0	1	0	0	0	0
291	Female	23	7	Dental Assistant	Yes	10	Yes	Aware	Never	Splatter/Aerosol	Wash with water	Safety glasses	Yes	Never	Routine	No	Yes	8	No	None	Occasionally	Old Restorations	Extractions; Lab Work; Old Restoration	Cold compress; Pain meds	No		IV Year	0	0	0	0	0	0	1	0	0	0	1	1	0	0	0	0	1	1	0	1	0	0
292	Female	22	0	Dental Faculty	Yes	9	Yes	Aware	Monthly	Old restoration	Medical help	Visor	No	Monthly	Both	No	Yes	8	No	Safety glasses	Sometimes	Old Restorations	Not applicable	Wash with water; Pain meds	No		Postgraduate	0	0	0	0	0	0	1	0	0	1	0	0	0	0	0	0	0	0	1	1	0	0
293	Female	36	14	Dental Faculty	Yes	9	No	Not Aware	Never	Old restoration	Medical help	Safety glasses	No	Rarely	Both	No	No	9	No	None	Never	Foreign Bodies; Scaling/Polishing; Wires/Burs	Lab Work	Wash with water; Blinking; Bandage	Not applicable		Postgraduate	1	0	0	1	1	0	0	0	0	0	0	1	0	0	0	0	0	0	1	0	1	0
294	Male	23	7	Dental Faculty	No	9	No	Aware	Rarely	Not applicable	Wash with water	Safety glasses	No	Rarely	Both	No	No	12	No	None	Always	Foreign Bodies; Instrument Cleaning	Cavity Prep	Cold compress	Yes		Postgraduate	1	0	0	0	0	0	0	0	1	0	0	0	0	0	1	0	0	1	0	0	0	0
295	Female	38	0	Dental Faculty	Yes	8	Yes	Not Aware	Never	Cavity preparations	Wash with water	Prescription specs	Yes	Rarely	Routine	No	Yes	10	No	None	Sometimes	Cavity Prep	Not applicable; Lab Work	Wash with water; Cold compress; Bandage	No		II Year	0	0	1	0	0	0	0	0	0	1	0	1	0	0	0	0	0	1	1	0	0	0
296	Male	25	16	Dental Hygienist	Yes	9	No	Not Aware	Rarely	Splatter/Aerosol	Medical help	Prescription specs	No	Rarely	Routine	No	No	8	No	Safety glasses	Always	Old Restorations; Cavity Prep; Extractions; Scaling/Polishing	Cavity Prep; Old Restoration	Medical help; Pain meds	No		Faculty	0	0	1	1	0	0	1	1	0	0	1	0	0	0	1	0	0	0	0	1	0	1
297	Female	22	8	Dental Assistant	Yes	10	Yes	Aware	Rarely	Splatter/Aerosol	Wash with water	Prescription specs	Yes	Rarely	Routine	No	Yes	8	No	Safety glasses	Rarely	Instrument Cleaning	Instrument Cleaning	Medical help; Pain meds; Blinking	Not applicable		Faculty	0	0	0	0	0	0	0	0	1	0	0	0	0	1	0	0	0	0	0	1	1	1
298	Male	48	2	Dental Practitioner	Yes	7	No	Aware	Monthly	Not applicable	Wash with water	Prescription specs	Yes	Rarely	Routine	No	Yes	11	No	None	Occasionally	Lab Work; Foreign Bodies; Instrument Cleaning; Wires/Burs	Not applicable; Instrument Cleaning; Scaling/Polishing	Pain meds; Bandage	No		Faculty	1	1	0	0	1	0	0	0	1	1	0	0	1	1	0	0	0	0	0	1	0	0
299	Female	36	11	Dental Technician	Yes	10	Yes	Aware	Weekly	Foreign bodies	Wash with water	Safety glasses	Yes	Rarely	Injury	No	Yes	10	No	None	Always	Splatter/Aerosol; Old Restorations; Extractions; Wires/Burs	Old Restoration; Lab Work; Extractions	Blinking; Cold compress	No		Dental Assistant	0	0	0	0	1	1	1	1	0	0	1	1	0	0	0	0	1	1	0	0	1	0
300	Female	29	5	Dental Faculty	Yes	10	No	Aware	Never	Foreign bodies	Wash with water	Safety glasses	No	Rarely	Routine	Yes	No	5	No	None	Sometimes	Lab Work	Scaling/Polishing	Bandage	No	Infection complications	Dental Technician	0	1	0	0	0	0	0	0	0	0	0	0	1	0	0	0	0	0	0	0	0	0
301	Female	46	11	Dental Faculty	Yes	8	Yes	Aware	Rarely	Splatter/Aerosol	Wash with water	Prescription specs	Yes	Rarely	Routine	No	Yes	6	No	Safety glasses	Rarely	Extractions; Old Restorations	Cavity Prep; Instrument Cleaning; Lab Work	Bandage; Wash with water; Pain meds	No		Dental Technician	0	0	0	0	0	0	1	1	0	0	0	1	0	1	1	0	0	0	1	1	0	0
302	Male	27	19	Dental Technician	No	10	No	Aware	Rarely	Not applicable	Wash with water	Visor	Yes	Rarely		No	No	8	No	None	Never	Wires/Burs; Instrument Cleaning	Cavity Prep	Bandage; Cold compress; Wash with water	Not applicable		Dental Practitioner	0	0	0	0	1	0	0	0	1	0	0	0	0	0	1	0	0	1	1	0	0	0
303	Female	22	0	Dental Practitioner	Yes	10	Yes	Aware	Rarely	Splatter/Aerosol	Wash with water	Safety glasses	No	Rarely	Injury	No	Yes	10	No	Safety glasses	Always	Splatter/Aerosol; Cavity Prep; Foreign Bodies; Scaling/Polishing	Ortho Treatment; Old Restoration	Wash with water	Yes		Faculty	1	0	1	1	0	1	0	0	0	0	1	0	0	0	0	1	0	0	1	0	0	0
304	Male	24	1	Dental Practitioner	Yes	8	Yes	Not Aware	Rarely	Splatter/Aerosol	Medical help	Prescription specs	No	Rarely	Routine	No	Yes	10	Yes	Safety glasses	Never	Scaling/Polishing; Lab Work; Extractions; Foreign Bodies	Extractions	Bandage; Cold compress	No		II Year	1	1	0	1	0	0	0	1	0	0	0	0	0	0	0	0	1	1	0	0	0	0
305	Female	59	14	Dental Faculty	Yes	8	No	Aware	Rarely	Foreign bodies	Wash with water	Safety glasses	No	Never	Routine	No	Yes	10	No	None	Always	Old Restorations; Scaling/Polishing	Scaling/Polishing; Instrument Cleaning	Blinking; Bandage	Not applicable		Dental Assistant	0	0	0	1	0	0	1	0	0	0	0	0	1	1	0	0	0	0	0	0	1	0
306	Male	34	5	Dental Practitioner	Yes	9	No	Aware	Rarely	Cavity preparations	Wash with water	Prescription specs	Yes	Rarely	Routine	No	No	5	No	Safety glasses	Rarely	Extractions; Old Restorations	Scaling/Polishing	Bandage; Pain meds; Cold compress	Yes		III Year	0	0	0	0	0	0	1	1	0	0	0	0	1	0	0	0	0	1	0	1	0	0
307	Male	43	5	Dental Assistant	Yes	9	Yes	Aware	Never	Cavity preparations	Wash with water	Visor	No	Rarely	Routine	No	Yes	9	No	None	Always	Scaling/Polishing; Lab Work	Lab Work; Ortho Treatment; Extractions	Wash with water; Medical help	No		Postgraduate	0	1	0	1	0	0	0	0	0	0	0	1	0	0	0	1	1	0	1	0	0	1
308	Female	31	18	Dental Faculty	Yes	9	Yes	Aware	Never	Foreign bodies	Wash with water	Safety glasses	Yes	Rarely	Injury	No	Yes	9	No	Safety glasses	Always	Foreign Bodies; Extractions	Not applicable; Old Restoration	Medical help; Pain meds; Cold compress	No		Postgraduate	1	0	0	0	0	0	0	1	0	1	1	0	0	0	0	0	0	1	0	1	0	1
309	Female	38	9	Dental Faculty	Yes	9	Yes	Aware	Month and a half	Dental materials	Wash with water	Prescription specs	Yes	Rarely	Both	No	Yes	9	No	None	Never	Foreign Bodies; Cavity Prep	Old Restoration; Instrument Cleaning	Blinking	No		Intern	1	0	1	0	0	0	0	0	0	0	1	0	0	1	0	0	0	0	0	0	1	0
310	Female	22	0	Dental Assistant	Yes	7	Yes	Aware	Never	Splatter/Aerosol	Wash with water	Safety glasses	No	Rarely	Routine	No	Yes	4	No	None	Occasionally	Splatter/Aerosol	Scaling/Polishing; Ortho Treatment; Old Restoration	Cold compress; Wash with water; Medical help	Not applicable		Faculty	0	0	0	0	0	1	0	0	0	0	1	0	1	0	0	1	0	1	1	0	0	1
311	Male	60	9	Dental Faculty	Yes	10	Yes	Not Aware	Weekly	Scaling/Polishing	Wash with water	Safety glasses	Yes	Never	Routine	Yes	Yes	8	No	Safety glasses	Occasionally	Scaling/Polishing; Lab Work; Foreign Bodies; Old Restorations	Ortho Treatment	Medical help	Yes		Faculty	1	1	0	1	0	0	1	0	0	0	0	0	0	0	0	1	0	0	0	0	0	1
312	Female	36	0	Dental Faculty	Yes	9	No	Aware	Monthly	Scaling/Polishing	Wash with water	Safety glasses	Yes	Rarely	Routine	No	Yes	10	No	Safety glasses	Always	Scaling/Polishing; Splatter/Aerosol; Old Restorations	Not applicable; Old Restoration; Instrument Cleaning	Cold compress	No		II Year	0	0	0	1	0	1	1	0	0	1	1	0	0	1	0	0	0	1	0	0	0	0
313	Female	38	10	Dental Hygienist	Yes	10	No	Aware	Month and a half	Splatter/Aerosol	Wash with water	Prescription specs	No	Rarely	Routine	No	Yes	8	No	Safety glasses	Never	Foreign Bodies; Splatter/Aerosol; Cavity Prep	Cavity Prep; Old Restoration	Bandage; Medical help	Yes		Postgraduate	1	0	1	0	0	1	0	0	0	0	1	0	0	0	1	0	0	0	0	0	0	1
314	Female	40	0	Dental Practitioner	Yes	8	Yes	Aware	Monthly	Wires/Burs	Wash with water	Safety glasses	Yes	Never	Routine	No	Yes	12	No	None	Rarely	Splatter/Aerosol; Extractions; Foreign Bodies	Old Restoration; Instrument Cleaning; Cavity Prep	Bandage	Yes		Dental Technician	1	0	0	0	0	1	0	1	0	0	1	0	0	1	1	0	0	0	0	0	0	0
315	Female	31	12	Dental Faculty	Yes	6	Yes	Aware	Monthly	Old restoration	Wash with water	Prescription specs	No	Rarely	Routine	Yes	Yes	7	No	Safety glasses	Rarely	Scaling/Polishing; Splatter/Aerosol; Cavity Prep; Wires/Burs	Old Restoration	Bandage; Medical help; Wash with water	Yes	Trauma repair	Faculty	0	0	1	1	1	1	0	0	0	0	1	0	0	0	0	0	0	0	1	0	0	1
316	Male	22	15	Dental Hygienist	Yes	10	Yes	Aware	Rarely	Scaling/Polishing	Wash with water	Safety glasses	No	Rarely	Injury	Yes	No	11	No	None	Never	Instrument Cleaning	Lab Work	Blinking; Medical help	No	Trauma repair	III Year	0	0	0	0	0	0	0	0	1	0	0	1	0	0	0	0	0	0	0	0	1	1
317	Male	22	0	Dental Practitioner	No	10	Yes	Aware	Never	Old restoration	Cold compress	Safety glasses	No	Rarely	Routine	Yes	Yes	9	Yes	None	Never	Splatter/Aerosol; Cavity Prep	Instrument Cleaning; Lab Work	Bandage; Blinking	No		Faculty	0	0	1	0	0	1	0	0	0	0	0	1	0	1	0	0	0	0	0	0	1	0
318	Male	22	0	Dental Assistant	Yes	9	Yes	Aware	Rarely	Splatter/Aerosol	Medical help	Safety glasses	No	Monthly	Both	No	No	8	No	Safety glasses	Occasionally	Cavity Prep; Extractions	Old Restoration	Blinking; Wash with water	No		Dental Practitioner	0	0	1	0	0	0	0	1	0	0	1	0	0	0	0	0	0	0	1	0	1	0
319	Female	36	7	Dental Faculty	Yes	7	No	Aware	Rarely	Dental materials	Wash with water	Visor	No	Rarely	Both	No	Yes	8	No	None	Occasionally	Extractions	Cavity Prep; Ortho Treatment; Scaling/Polishing	Bandage	No		Faculty	0	0	0	0	0	0	0	1	0	0	0	0	1	0	1	1	0	0	0	0	0	0
320	Female	33	14	Dental Technician	Yes	8	Yes	Aware	Monthly	Old restoration	Wash with water	Prescription specs	Yes	Monthly	Routine	No	No	7	No	None	Never	Scaling/Polishing; Cavity Prep; Instrument Cleaning; Wires/Burs	Instrument Cleaning	Medical help; Cold compress	No		Dental Practitioner	0	0	1	1	1	0	0	0	1	0	0	0	0	1	0	0	0	1	0	0	0	1
321	Male	28	0	Dental Practitioner	Yes	11	Yes	Aware	Rarely	Not applicable	Wash with water	Prescription specs	Yes	Rarely	Injury	No	Yes	7	No	Safety glasses	Always	Cavity Prep	Instrument Cleaning	Wash with water; Cold compress; Blinking	Yes		Postgraduate	0	0	1	0	0	0	0	0	0	0	0	0	0	1	0	0	0	1	1	0	1	0
322	Female	30	10	Dental Faculty	Yes	11	Yes	Aware	Rarely	Old restoration	Wash with water	Safety glasses	No	Rarely	Routine	No	Yes	10	Yes	Safety glasses	Sometimes	Extractions; Foreign Bodies	Lab Work; Scaling/Polishing	Wash with water	No		Dental Practitioner	1	0	0	0	0	0	0	1	0	0	0	1	1	0	0	0	0	0	1	0	0	0
323	Female	25	0	Dental Technician	Yes	11	Yes	Aware	Rarely	Scaling/Polishing	Wash with water	Safety glasses	Yes	Rarely	Routine	No	Yes	7	No	None	Never	Lab Work	Ortho Treatment; Old Restoration; Cavity Prep	Pain meds; Cold compress	Yes		III Year	0	1	0	0	0	0	0	0	0	0	1	0	0	0	1	1	0	1	0	1	0	0
324	Male	48	2	Dental Assistant	Yes	10	Yes	Aware	Monthly	Splatter/Aerosol	Wash with water	Visor	No	Rarely	Injury	No	Yes	9	No	None	Occasionally	Splatter/Aerosol; Extractions	Old Restoration; Scaling/Polishing	Wash with water	Not applicable		Postgraduate	0	0	0	0	0	1	0	1	0	0	1	0	1	0	0	0	0	0	1	0	0	0
325	Female	22	0	Dental Practitioner	Yes	10	No	Aware	Weekly	Foreign bodies	Wash with water	Safety glasses	Yes	Monthly	Routine	No	Yes	9	No	Safety glasses	Always	Lab Work; Splatter/Aerosol	Instrument Cleaning	Bandage	Yes		Faculty	0	1	0	0	0	1	0	0	0	0	0	0	0	1	0	0	0	0	0	0	0	0
326	Male	22	9	Dental Assistant	Yes	9	No	Aware	Rarely	Wires/Burs	Wash with water	Prescription specs	No	Monthly	Routine	No	No	9	No	Safety glasses	Occasionally	Extractions; Scaling/Polishing; Cavity Prep	Cavity Prep; Extractions	Blinking; Pain meds	No		Faculty	0	0	1	1	0	0	0	1	0	0	0	0	0	0	1	0	1	0	0	1	1	0
327	Male	22	9	Dental Technician	Yes	10	No	Not Aware	Rarely	Foreign bodies	Cold compress	Prescription specs	Yes	Rarely	Both	No	Yes	8	No	None	Always	Wires/Burs; Old Restorations	Extractions	Cold compress; Pain meds	Yes		Postgraduate	0	0	0	0	1	0	1	0	0	0	0	0	0	0	0	0	1	1	0	1	0	0
328	Female	31	3	Dental Faculty	Yes	8	Yes	Aware	Rarely	Cavity preparations	Wash with water	Safety glasses	Yes	Never	Injury	No	Yes	12	No	Safety glasses	Rarely	Cavity Prep; Wires/Burs; Lab Work	Ortho Treatment; Instrument Cleaning; Cavity Prep	Cold compress; Medical help	Yes		Dental Practitioner	0	1	1	0	1	0	0	0	0	0	0	0	0	1	1	1	0	1	0	0	0	1
329	Male	28	6	Dental Faculty	Yes	9	Yes	Not Aware	Rarely	Not applicable	Wash with water	Visor	Yes	Rarely	Routine	No	No	7	No	None	Never	Instrument Cleaning; Lab Work	Ortho Treatment; Instrument Cleaning	Bandage; Pain meds	No		Faculty	0	1	0	0	0	0	0	0	1	0	0	0	0	1	0	1	0	0	0	1	0	0
330	Female	32	10	Dental Technician	Yes	9	Yes	Aware	Rarely	Wires/Burs	Wash with water	Prescription specs	No	Rarely	Both	No	Yes	2	Yes	Safety glasses	Sometimes	Old Restorations	Cavity Prep; Not applicable	Blinking	No		Faculty	0	0	0	0	0	0	1	0	0	1	0	0	0	0	1	0	0	0	0	0	1	0
331	Male	27	12	Dental Practitioner	Yes	11	No	Aware	Never	Dental materials	Wash with water	Visor	Yes	Rarely	Injury	No	No	5	No	None	Sometimes	Scaling/Polishing; Cavity Prep; Splatter/Aerosol	Instrument Cleaning; Cavity Prep	Blinking	No		Dental Technician	0	0	1	1	0	1	0	0	0	0	0	0	0	1	1	0	0	0	0	0	1	0
332	Female	32	6	Dental Faculty	Yes	8	Yes	Aware	Monthly	Old restoration	Wash with water	Prescription specs	No	Rarely	Both	No	Yes	7	No	Visor	Rarely	Lab Work; Foreign Bodies	Ortho Treatment	Blinking; Cold compress	No		Postgraduate	1	1	0	0	0	0	0	0	0	0	0	0	0	0	0	1	0	1	0	0	1	0
333	Male	41	25	Dental Practitioner	Yes	8	No	Aware	Rarely	Splatter/Aerosol	Wash with water	Prescription specs	No	Rarely	Routine	No	Yes	5	No	Safety glasses	Occasionally	Extractions; Instrument Cleaning; Lab Work; Wires/Burs	Extractions	Bandage	No		Intern	0	1	0	0	1	0	0	1	1	0	0	0	0	0	0	0	1	0	0	0	0	0
334	Female	24	3	Dental Hygienist	Yes	9	No	Aware	Never	Splatter/Aerosol	Wash with water	Safety glasses	Yes	Rarely	Routine	No	Yes	11	No	Safety glasses	Rarely	Foreign Bodies; Lab Work	Cavity Prep; Scaling/Polishing; Extractions	Bandage; Wash with water; Pain meds	Not applicable		Dental Assistant	1	1	0	0	0	0	0	0	0	0	0	0	1	0	1	0	1	0	1	1	0	0
335	Female	32	0	Dental Hygienist	Yes	7	No	Aware	Rarely	Scaling/Polishing	Wash with water	Safety glasses	No	Rarely	Both	No	Yes	6	No	None	Occasionally	Instrument Cleaning	Not applicable	Pain meds	No		Faculty	0	0	0	0	0	0	0	0	1	1	0	0	0	0	0	0	0	0	0	1	0	0
336	Female	46	22	Dental Technician	Yes	9	Yes	Aware	Rarely	Scaling/Polishing	Wash with water	Safety glasses	Yes	Rarely	Injury	No	Yes	8	No	Safety glasses	Sometimes	Old Restorations; Foreign Bodies; Scaling/Polishing	Ortho Treatment; Not applicable	Bandage	Yes		Postgraduate	1	0	0	1	0	0	1	0	0	1	0	0	0	0	0	1	0	0	0	0	0	0
337	Female	36	1	Dental Technician	No	7	Yes	Aware	Monthly	Splatter/Aerosol	Wash with water	Prescription specs	Yes	Rarely	Routine	No	Yes	8	No	None	Always	Lab Work	Instrument Cleaning; Not applicable	Blinking; Medical help	No		Postgraduate	0	1	0	0	0	0	0	0	0	1	0	0	0	1	0	0	0	0	0	0	1	1
338	Female	39	0	Dental Practitioner	Yes	9	Yes	Aware	Rarely	Foreign bodies	Wash with water	Visor	Yes	Rarely	Routine	No	Yes	9	No	Safety glasses	Sometimes	Lab Work; Extractions; Foreign Bodies	Cavity Prep; Not applicable; Lab Work	Bandage	No		II Year	1	1	0	0	0	0	0	1	0	1	0	1	0	0	1	0	0	0	0	0	0	0
339	Female	29	15	Dental Faculty	Yes	7	Yes	Aware	Rarely	Wires/Burs	Wash with water	Prescription specs	Yes	Rarely	Routine	Yes	Yes	7	No	None	Always	Wires/Burs; Extractions; Scaling/Polishing; Splatter/Aerosol	Ortho Treatment	Pain meds; Medical help; Blinking	No	Cataract	II Year	0	0	0	1	1	1	0	1	0	0	0	0	0	0	0	1	0	0	0	1	1	1
340	Male	41	17	Dental Technician	Yes	8	No	Aware	Rarely	Old restoration	Medical help	Safety glasses	No	Rarely	Injury	No	Yes	9	Yes	Safety glasses	Rarely	Old Restorations; Scaling/Polishing; Extractions; Splatter/Aerosol	Lab Work; Scaling/Polishing; Old Restoration	Wash with water; Medical help; Bandage	Not applicable		Faculty	0	0	0	1	0	1	1	1	0	0	1	1	1	0	0	0	0	0	1	0	0	1
341	Female	34	5	Dental Assistant	Yes	9	Yes	Aware	Rarely	Extraction	Wash with water	Prescription specs	Yes	Never	Both	No	No	7	No	Safety glasses	Sometimes	Old Restorations; Extractions; Cavity Prep; Foreign Bodies	Extractions; Ortho Treatment; Cavity Prep	Pain meds; Cold compress	No		Dental Practitioner	1	0	1	0	0	0	1	1	0	0	0	0	0	0	1	1	1	1	0	1	0	0
342	Female	38	20	Dental Practitioner	Yes	5	No	Aware	Rarely	Instrument cleaning	Wash with water	Safety glasses	No	Rarely	Routine	Yes	Yes	8	No	Safety glasses	Occasionally	Wires/Burs; Lab Work; Scaling/Polishing	Old Restoration; Scaling/Polishing	Wash with water; Medical help	Yes	Infection complications	Postgraduate	0	1	0	1	1	0	0	0	0	0	1	0	1	0	0	0	0	0	1	0	0	1
343	Female	31	2	Dental Faculty	Yes	10	No	Not Aware	Rarely	Cavity preparations	Wash with water	Safety glasses	Yes	Rarely	Both	No	Yes	9	No	None	Occasionally	Splatter/Aerosol; Wires/Burs	Not applicable; Scaling/Polishing	Pain meds	No		III Year	0	0	0	0	1	1	0	0	0	1	0	0	1	0	0	0	0	0	0	1	0	0
344	Male	30	0	Dental Faculty	Yes	12	Yes	Aware	Monthly	Foreign bodies	Wash with water	Safety glasses	No	Never	Routine	No	Yes	9	Yes	Safety glasses	Occasionally	Extractions; Scaling/Polishing; Splatter/Aerosol	Lab Work; Extractions	Wash with water; Bandage; Pain meds	No		Faculty	0	0	0	1	0	1	0	1	0	0	0	1	0	0	0	0	1	0	1	1	0	0
345	Female	56	19	Dental Practitioner	Yes	11	No	Aware	Rarely	Dental materials	Wash with water	Safety glasses	Yes	Rarely	Routine	No	Yes	8	No	Safety glasses	Sometimes	Extractions; Scaling/Polishing; Lab Work	Extractions	Pain meds; Blinking	No		Intern	0	1	0	1	0	0	0	1	0	0	0	0	0	0	0	0	1	0	0	1	1	0
346	Female	25	20	Dental Technician	Yes	9	Yes	Aware	Never	Scaling/Polishing	Wash with water	Safety glasses	Yes	Rarely	Routine	No	Yes	10	No	Safety glasses	Never	Scaling/Polishing; Foreign Bodies; Instrument Cleaning	Instrument Cleaning	Blinking; Bandage; Cold compress	No		Faculty	1	0	0	1	0	0	0	0	1	0	0	0	0	1	0	0	0	1	0	0	1	0
347	Female	22	0	Dental Practitioner	No	9	Yes	Aware	Never	Foreign bodies	Blinking	Safety glasses	No	Rarely	Both	No	Yes	8	No	Safety glasses	Never	Cavity Prep	Instrument Cleaning; Lab Work; Extractions	Cold compress; Pain meds	Yes		IV Year	0	0	1	0	0	0	0	0	0	0	0	1	0	1	0	0	1	1	0	1	0	0
348	Female	32	0	Dental Hygienist	Yes	10	No	Aware	Rarely	Old restoration	Wash with water	Safety glasses	No	Never	Routine	No	Yes	11	No	None	Never	Extractions	Scaling/Polishing; Instrument Cleaning	Wash with water; Cold compress	No		Faculty	0	0	0	0	0	0	0	1	0	0	0	0	1	1	0	0	0	1	1	0	0	0
349	Female	32	5	Dental Practitioner	No	9	Yes	Aware	Rarely	Foreign bodies	Wash with water	Prescription specs	Yes	Rarely	Routine	No	Yes	9	No	Safety glasses	Sometimes	Wires/Burs; Old Restorations; Scaling/Polishing; Instrument Cleaning	Extractions; Old Restoration	Cold compress; Blinking	Yes		Postgraduate	0	0	0	1	1	0	1	0	1	0	1	0	0	0	0	0	1	1	0	0	1	0
350	Male	23	4	Dental Faculty	Yes	9	Yes	Not Aware	Rarely	Foreign bodies	Wash with water	Safety glasses	Yes	Rarely	Injury	No	Yes	7	No	Safety glasses	Occasionally	Lab Work	Not applicable; Old Restoration; Scaling/Polishing	Blinking	No		Faculty	0	1	0	0	0	0	0	0	0	1	1	0	1	0	0	0	0	0	0	0	1	0
351	Female	34	0	Dental Technician	Yes	7	No	Aware	Never	Foreign bodies	Wash with water	Prescription specs	No	Rarely	Both	No	Yes	6	No	Safety glasses	Rarely	Extractions; Instrument Cleaning; Lab Work	Instrument Cleaning	Cold compress; Wash with water	Yes		II Year	0	1	0	0	0	0	0	1	1	0	0	0	0	1	0	0	0	1	1	0	0	0
352	Female	22	27	Dental Faculty	No	9	Yes	Aware	Monthly	Dental materials	Medical help	Safety glasses	No	Rarely	Injury	No	Yes	10	No	Safety glasses	Always	Instrument Cleaning; Cavity Prep	Not applicable; Old Restoration; Scaling/Polishing	Pain meds; Blinking; Wash with water	Not applicable		II Year	0	0	1	0	0	0	0	0	1	1	1	0	1	0	0	0	0	0	1	1	1	0
353	Female	22	21	Dental Assistant	Yes	8	Yes	Aware	Monthly	Foreign bodies	Wash with water	Safety glasses	No	Rarely	Routine	No	Yes	11	Yes	None	Occasionally	Wires/Burs; Instrument Cleaning; Foreign Bodies	Scaling/Polishing	Medical help	No		II Year	1	0	0	0	1	0	0	0	1	0	0	0	1	0	0	0	0	0	0	0	0	1
354	Female	22	0	Dental Assistant	No	9	Yes	Aware	Rarely	Lab procedures	Wash with water	Safety glasses	Yes	Rarely	Routine	No	Yes	7	No	Safety glasses	Never	Cavity Prep; Foreign Bodies	Scaling/Polishing; Not applicable	Bandage; Medical help	No		Faculty	1	0	1	0	0	0	0	0	0	1	0	0	1	0	0	0	0	0	0	0	0	1
355	Male	39	8	Dental Hygienist	Yes	9	No	Aware	Rarely	Old restoration	Wash with water	Prescription specs	No	Rarely	Routine	No	No	6	No	Safety glasses	Occasionally	Lab Work	Not applicable; Instrument Cleaning; Cavity Prep	Cold compress	No		Postgraduate	0	1	0	0	0	0	0	0	0	1	0	0	0	1	1	0	0	1	0	0	0	0
356	Male	34	0	Dental Practitioner	Yes	11	Yes	Aware	Never	Not applicable	Medical help	Safety glasses	Yes	Rarely		No	Yes	9	No	Safety glasses	Occasionally	Wires/Burs; Cavity Prep; Instrument Cleaning; Old Restorations	Instrument Cleaning	Cold compress	No		Dental Hygienist	0	0	1	0	1	0	1	0	1	0	0	0	0	1	0	0	0	1	0	0	0	0
357	Male	22	4	Dental Technician	Yes	8	No	Aware	Rarely	Foreign bodies	Wash with water	Prescription specs	Yes	Rarely		No	No	8	No	Safety glasses	Never	Foreign Bodies; Old Restorations; Lab Work	Extractions; Lab Work; Ortho Treatment	Medical help; Wash with water	No		Postgraduate	1	1	0	0	0	0	1	0	0	0	0	1	0	0	0	1	1	0	1	0	0	1
358	Female	31	7	Dental Hygienist	Yes	11	Yes	Aware	Never	Splatter/Aerosol	Wash with water	Safety glasses	Yes	Rarely	Routine	No	Yes	7	No	Safety glasses	Rarely	Foreign Bodies; Instrument Cleaning	Extractions	Blinking	Not applicable		Dental Assistant	1	0	0	0	0	0	0	0	1	0	0	0	0	0	0	0	1	0	0	0	1	0
359	Male	31	4	Dental Practitioner	Yes	10	Yes	Aware	Rarely	Old restoration	Medical help	Prescription specs	Yes	Rarely	Routine	No	Yes	9	No	None	Sometimes	Cavity Prep; Splatter/Aerosol; Old Restorations; Extractions	Lab Work	Bandage	Yes		Dental Practitioner	0	0	1	0	0	1	1	1	0	0	0	1	0	0	0	0	0	0	0	0	0	0
360	Female	37	0	Dental Faculty	Yes	10	Yes	Aware	Rarely	Scaling/Polishing	Wash with water	Visor	No	Rarely	Routine	No	Yes	9	No	Safety glasses	Never	Foreign Bodies; Scaling/Polishing; Wires/Burs; Extractions	Ortho Treatment; Extractions	Wash with water; Pain meds	Yes		Dental Practitioner	1	0	0	1	1	0	0	1	0	0	0	0	0	0	0	1	1	0	1	1	0	0
361	Male	49	0	Dental Assistant	Yes	10	Yes	Not Aware	Rarely	Old restoration	Wash with water	Visor	No	Rarely	Routine	No	Yes	7	No	None	Rarely	Old Restorations; Lab Work	Lab Work; Instrument Cleaning	Medical help; Bandage	Yes		Faculty	0	1	0	0	0	0	1	0	0	0	0	1	0	1	0	0	0	0	0	0	0	1
362	Male	30	21	Dental Hygienist	Yes	7	Yes	Aware	Rarely	Scaling/Polishing	Wash with water	Prescription specs	No	Rarely	Routine	No	Yes	7	No	None	Rarely	Extractions	Ortho Treatment; Lab Work	Cold compress; Wash with water	No		Postgraduate	0	0	0	0	0	0	0	1	0	0	0	1	0	0	0	1	0	1	1	0	0	0
363	Female	28	0	Dental Assistant	Yes	9	No	Aware	Rarely	Splatter/Aerosol	Medical help	Safety glasses	Yes	Rarely		No	Yes	9	No	Safety glasses	Never	Lab Work	Cavity Prep; Extractions; Ortho Treatment	Bandage; Medical help; Pain meds	No		IV Year	0	1	0	0	0	0	0	0	0	0	0	0	0	0	1	1	1	0	0	1	0	1
364	Male	38	14	Dental Technician	Yes	8	Yes	Aware	Rarely	Old restoration	Medical help	Prescription specs	Yes	Rarely	Routine	No	No	7	No	Safety glasses	Always	Lab Work; Scaling/Polishing	Lab Work; Not applicable	Pain meds	No		Dental Technician	0	1	0	1	0	0	0	0	0	1	0	1	0	0	0	0	0	0	0	1	0	0
365	Female	22	3	Dental Hygienist	No	10	No	Aware	Rarely	Old restoration	Blinking	None	No	Rarely		No	Yes	7	No	None	Occasionally	Instrument Cleaning	Scaling/Polishing; Lab Work; Extractions	Cold compress	No		II Year	0	0	0	0	0	0	0	0	1	0	0	1	1	0	0	0	1	1	0	0	0	0
366	Female	28	17	Dental Faculty	Yes	8	No	Aware	Monthly	Foreign bodies	Wash with water	Prescription specs	No	Rarely	Routine	Yes	No	8	No	None	Sometimes	Lab Work; Old Restorations; Scaling/Polishing; Foreign Bodies	Lab Work	Blinking; Wash with water	No	Trauma repair	Dental Practitioner	1	1	0	1	0	0	1	0	0	0	0	1	0	0	0	0	0	0	1	0	1	0
367	Male	27	6	Dental Faculty	Yes	9	No	Not Aware	Weekly	Splatter/Aerosol	Wash with water	Safety glasses	No	Rarely	Both	No	No	12	No	None	Sometimes	Foreign Bodies; Scaling/Polishing; Cavity Prep	Lab Work	Blinking; Cold compress; Pain meds	No		Dental Practitioner	1	0	1	1	0	0	0	0	0	0	0	1	0	0	0	0	0	1	0	1	1	0
368	Female	48	8	Dental Technician	Yes	7	Yes	Not Aware	Rarely	Foreign bodies	Wash with water	Prescription specs	Yes	Rarely		No	Yes	8	No	Safety glasses	Sometimes	Instrument Cleaning; Foreign Bodies; Splatter/Aerosol; Cavity Prep	Extractions; Cavity Prep	Blinking; Pain meds; Bandage	Yes		Intern	1	0	1	0	0	1	0	0	1	0	0	0	0	0	1	0	1	0	0	1	1	0
369	Female	23	7	Dental Faculty	Yes	7	Yes	Not Aware	Rarely	Splatter/Aerosol	Wash with water	Safety glasses	Yes	Rarely	Both	No	No	9	No	Safety glasses	Never	Lab Work; Foreign Bodies; Instrument Cleaning	Lab Work; Not applicable; Instrument Cleaning	Pain meds; Bandage; Wash with water	Yes		Dental Technician	1	1	0	0	0	0	0	0	1	1	0	1	0	1	0	0	0	0	1	1	0	0
370	Female	47	7	Dental Practitioner	Yes	11	Yes	Aware	Rarely	Lab procedures	Medical help	Prescription specs	No	Rarely	Routine	No	Yes	11	No	None	Always	Scaling/Polishing	Extractions	Medical help; Wash with water	Yes		Dental Technician	0	0	0	1	0	0	0	0	0	0	0	0	0	0	0	0	1	0	1	0	0	1
371	Female	49	8	Dental Technician	Yes	10	No	Aware	Monthly	Wires/Burs	Wash with water	Safety glasses	Yes	Rarely	Routine	No	No	9	No	None	Always	Extractions; Foreign Bodies	Ortho Treatment	Blinking; Bandage	No		Postgraduate	1	0	0	0	0	0	0	1	0	0	0	0	0	0	0	1	0	0	0	0	1	0
372	Female	22	1	Dental Faculty	Yes	8	No	Aware	Rarely	Not applicable	Blinking	Prescription specs	Yes	Rarely	Both	No	Yes	6	No	None	Sometimes	Lab Work; Foreign Bodies; Instrument Cleaning; Wires/Burs	Scaling/Polishing	Wash with water; Cold compress; Pain meds	No		Dental Assistant	1	1	0	0	1	0	0	0	1	0	0	0	1	0	0	0	0	1	1	1	0	0
373	Female	24	10	Dental Hygienist	Yes	7	No	Aware	Monthly	Instrument cleaning	Wash with water	Safety glasses	Yes	Rarely	Injury	No	Yes	8	No	Safety glasses	Occasionally	Splatter/Aerosol; Foreign Bodies; Old Restorations; Instrument Cleaning	Instrument Cleaning; Old Restoration; Extractions	Medical help; Bandage	Yes		Faculty	1	0	0	0	0	1	1	0	1	0	1	0	0	1	0	0	1	0	0	0	0	1
374	Male	40	9	Dental Faculty	Yes	9	Yes	Aware	Rarely	Old restoration	Cold compress	Safety glasses	No	Rarely	Injury	No	Yes	6	No	Safety glasses	Rarely	Splatter/Aerosol; Lab Work; Extractions	Ortho Treatment; Old Restoration; Extractions	Medical help; Blinking	Not applicable		Faculty	0	1	0	0	0	1	0	1	0	0	1	0	0	0	0	1	1	0	0	0	1	1
375	Female	39	21	Dental Hygienist	Yes	9	No	Aware	Never	Foreign bodies	Wash with water	Visor	No	Rarely	Routine	No	Yes	9	No	None	Always	Wires/Burs; Splatter/Aerosol	Lab Work; Old Restoration; Ortho Treatment	Wash with water	Yes		Postgraduate	0	0	0	0	1	1	0	0	0	0	1	1	0	0	0	1	0	0	1	0	0	0
376	Female	35	5	Dental Faculty	No	9	No	Aware	Never	Splatter/Aerosol	Medical help	Safety glasses	Yes	Rarely	Routine	No	Yes	7	No	None	Sometimes	Lab Work; Cavity Prep; Extractions	Old Restoration; Scaling/Polishing; Lab Work	Cold compress; Wash with water; Bandage	Yes		II Year	0	1	1	0	0	0	0	1	0	0	1	1	1	0	0	0	0	1	1	0	0	0
377	Male	31	14	Dental Technician	Yes	10	Yes	Aware	Weekly	Extraction	Medical help	Safety glasses	No	Never	Both	No	No	7	No	Safety glasses	Rarely	Lab Work; Old Restorations; Cavity Prep	Old Restoration; Lab Work	Medical help; Blinking; Bandage	Not applicable		III Year	0	1	1	0	0	0	1	0	0	0	1	1	0	0	0	0	0	0	0	0	1	1
378	Male	22	2	Dental Faculty	Yes	10	No	Aware	Rarely	Wires/Burs	Blinking	Prescription specs	Yes	Rarely	Routine	No	No	8	No	None	Rarely	Lab Work; Wires/Burs; Instrument Cleaning; Cavity Prep	Cavity Prep; Lab Work; Old Restoration	Bandage; Pain meds; Blinking	No		Faculty	0	1	1	0	1	0	0	0	1	0	1	1	0	0	1	0	0	0	0	1	1	0
379	Male	43	0	Dental Faculty	No	8	Yes	Aware	Never	Old restoration	Medical help	Safety glasses	No	Rarely	Routine	No	No	9	No	None	Never	Extractions; Cavity Prep	Extractions; Not applicable; Cavity Prep	Cold compress	No		Dental Technician	0	0	1	0	0	0	0	1	0	1	0	0	0	0	1	0	1	1	0	0	0	0
380	Female	31	6	Dental Faculty	Yes	10	No	Aware	Rarely	Foreign bodies	Wash with water	Safety glasses	Yes	Rarely	Routine	No	Yes	10	No	Safety glasses	Sometimes	Old Restorations	Extractions; Old Restoration	Wash with water; Bandage	Not applicable		Intern	0	0	0	0	0	0	1	0	0	0	1	0	0	0	0	0	1	0	1	0	0	0
381	Female	22	11	Dental Practitioner	Yes	8	No	Aware	Monthly	Not applicable	Wash with water	None	No	Rarely		No	Yes	8	No	None	Occasionally	Splatter/Aerosol; Wires/Burs; Instrument Cleaning	Cavity Prep	Bandage	No		III Year	0	0	0	0	1	1	0	0	1	0	0	0	0	0	1	0	0	0	0	0	0	0
382	Female	22	11	Dental Faculty	Yes	10	Yes	Aware	Never	Splatter/Aerosol	Wash with water	Visor	No	Rarely	Routine	Yes	Yes	8	Yes	None	Sometimes	Extractions; Cavity Prep; Foreign Bodies; Instrument Cleaning	Extractions; Instrument Cleaning; Lab Work	Wash with water	Yes	Trauma repair	Postgraduate	1	0	1	0	0	0	0	1	1	0	0	1	0	1	0	0	1	0	1	0	0	0
383	Male	25	26	Dental Faculty	Yes	10	Yes	Aware	Rarely	Wires/Burs	Wash with water	Safety glasses	Yes	Never	Routine	Yes	No	5	No	None	Never	Wires/Burs	Lab Work	Cold compress; Bandage	Yes	Cataract	Postgraduate	0	0	0	0	1	0	0	0	0	0	0	1	0	0	0	0	0	1	0	0	0	0
384	Female	29	15	Dental Assistant	Yes	9	Yes	Aware	Never	Lab procedures	Wash with water	Prescription specs	No	Never		No	Yes	10	No	Safety glasses	Rarely	Wires/Burs; Lab Work; Scaling/Polishing; Old Restorations	Ortho Treatment; Old Restoration; Cavity Prep	Cold compress; Pain meds; Bandage	Yes		Intern	0	1	0	1	1	0	1	0	0	0	1	0	0	0	1	1	0	1	0	1	0	0
385	Female	36	0	Dental Practitioner	Yes	9	Yes	Aware	Rarely	Wires/Burs	Wash with water	Safety glasses	Yes	Rarely		No	No	10	No	Safety glasses	Occasionally	Cavity Prep; Scaling/Polishing; Extractions	Cavity Prep	Wash with water	No		Dental Practitioner	0	0	1	1	0	0	0	1	0	0	0	0	0	0	1	0	0	0	1	0	0	0
386	Male	22	0	Dental Technician	Yes	9	Yes	Aware	Never	Lab procedures	Wash with water	Visor	Yes	Never	Routine	No	Yes	6	No	None	Sometimes	Lab Work; Foreign Bodies; Extractions	Old Restoration; Extractions; Instrument Cleaning	Pain meds; Medical help	Yes		Postgraduate	1	1	0	0	0	0	0	1	0	0	1	0	0	1	0	0	1	0	0	1	0	1
387	Female	39	10	Dental Faculty	Yes	9	Yes	Not Aware	Never	Old restoration	Wash with water	Safety glasses	No	Rarely	Routine	No	Yes	10	No	Safety glasses	Rarely	Wires/Burs; Splatter/Aerosol; Extractions; Scaling/Polishing	Not applicable; Ortho Treatment	Pain meds	Yes		Faculty	0	0	0	1	1	1	0	1	0	1	0	0	0	0	0	1	0	0	0	1	0	0
388	Female	37	0	Dental Practitioner	Yes	8	No	Aware	Monthly	Not applicable	Wash with water	Safety glasses	No	Rarely		No	Yes	9	No	Safety glasses	Never	Old Restorations; Cavity Prep; Splatter/Aerosol	Scaling/Polishing	Wash with water; Medical help	No		II Year	0	0	1	0	0	1	1	0	0	0	0	0	1	0	0	0	0	0	1	0	0	1
389	Male	42	21	Dental Faculty	Yes	6	Yes	Aware	Rarely	Lab procedures	Wash with water	Prescription specs	Yes	Rarely		No	No	8	No	Safety glasses	Rarely	Instrument Cleaning; Extractions	Scaling/Polishing; Instrument Cleaning; Extractions	Blinking; Bandage	Not applicable		II Year	0	0	0	0	0	0	0	1	1	0	0	0	1	1	0	0	1	0	0	0	1	0
390	Male	24	17	Dental Faculty	Yes	9	No	Aware	Rarely	Instrument cleaning	Medical help	Prescription specs	Yes	Rarely	Routine	No	Yes	11	Yes	None	Occasionally	Old Restorations	Old Restoration; Ortho Treatment; Lab Work	Pain meds; Cold compress	No		Postgraduate	0	0	0	0	0	0	1	0	0	0	1	1	0	0	0	1	0	1	0	1	0	0
391	Male	27	21	Dental Faculty	Yes	7	Yes	Not Aware	Never	Splatter/Aerosol	Wash with water	Prescription specs	Yes	Rarely	Both	No	Yes	8	No	None	Never	Lab Work; Foreign Bodies	Not applicable; Extractions; Lab Work	Blinking	No		Faculty	1	1	0	0	0	0	0	0	0	1	0	1	0	0	0	0	1	0	0	0	1	0
392	Female	22	24	Dental Faculty	No	9	Yes	Aware	Never	Not applicable	Wash with water	None	Yes	Rarely		No	No	7	No	Safety glasses	Never	Cavity Prep; Scaling/Polishing; Wires/Burs	Old Restoration	Bandage; Medical help	Yes		Dental Assistant	0	0	1	1	1	0	0	0	0	0	1	0	0	0	0	0	0	0	0	0	0	1
393	Male	31	16	Dental Technician	Yes	10	Yes	Aware	Rarely	Wires/Burs	Medical help	Visor	No	Monthly	Both	No	Yes	8	No	Safety glasses	Always	Lab Work	Extractions; Cavity Prep; Ortho Treatment	Pain meds; Medical help	No		Dental Practitioner	0	1	0	0	0	0	0	0	0	0	0	0	0	0	1	1	1	0	0	1	0	1
394	Female	40	0	Dental Practitioner	No	9	Yes	Aware	Never	Splatter/Aerosol	Wash with water	Visor	No	Rarely	Injury	No	Yes	9	No	Safety glasses	Occasionally	Instrument Cleaning; Splatter/Aerosol	Extractions	Pain meds; Wash with water; Bandage	Yes		Faculty	0	0	0	0	0	1	0	0	1	0	0	0	0	0	0	0	1	0	1	1	0	0
395	Male	22	0	Dental Faculty	No	8	Yes	Aware	Week and a half	Foreign bodies	Wash with water	Prescription specs	No	Rarely	Routine	No	Yes	6	No	Safety glasses	Sometimes	Instrument Cleaning	Cavity Prep	Blinking	No		Intern	0	0	0	0	0	0	0	0	1	0	0	0	0	0	1	0	0	0	0	0	1	0
396	Male	38	14	Dental Hygienist	Yes	11	Yes	Not Aware	Never	Foreign bodies	Wash with water	Prescription specs	No	Monthly	Injury	No	Yes	11	Yes	Safety glasses	Always	Lab Work; Instrument Cleaning	Ortho Treatment; Instrument Cleaning	Medical help; Pain meds	No		IV Year	0	1	0	0	0	0	0	0	1	0	0	0	0	1	0	1	0	0	0	1	0	1
397	Female	35	10	Dental Hygienist	Yes	9	Yes	Aware	Never	Dental materials	Wash with water	Visor	No	Rarely	Routine	No	No	12	Yes	None	Never	Wires/Burs; Instrument Cleaning	Not applicable	Pain meds	No		Intern	0	0	0	0	1	0	0	0	1	1	0	0	0	0	0	0	0	0	0	1	0	0
398	Female	29	12	Dental Technician	Yes	10	Yes	Aware	Never	Splatter/Aerosol	Wash with water	Safety glasses	Yes	Rarely	Injury	No	Yes	5	No	None	Occasionally	Old Restorations; Splatter/Aerosol; Foreign Bodies	Scaling/Polishing; Not applicable	Cold compress; Wash with water	Not applicable		Postgraduate	1	0	0	0	0	1	1	0	0	1	0	0	1	0	0	0	0	1	1	0	0	0
399	Male	23	9	Dental Technician	Yes	7	Yes	Aware	Rarely	Not applicable	Medical help	Prescription specs	No	Monthly	Routine	No	No	6	No	Safety glasses	Always	Lab Work	Old Restoration; Ortho Treatment; Cavity Prep	Medical help; Bandage	Not applicable		Intern	0	1	0	0	0	0	0	0	0	0	1	0	0	0	1	1	0	0	0	0	0	1
400	Female	22	0	Dental Assistant	Yes	11	Yes	Aware	Rarely	Dental materials	Wash with water	Safety glasses	Yes	Rarely	Routine	No	No	8	No	None	Occasionally	Foreign Bodies	Lab Work; Ortho Treatment; Scaling/Polishing	Blinking; Wash with water	Yes		Faculty	1	0	0	0	0	0	0	0	0	0	0	1	1	0	0	1	0	0	1	0	1	0
401	Female	30	10	Dental Faculty	Yes	8	Yes	Aware	Rarely	Splatter/Aerosol	Wash with water	Prescription specs	Yes	Rarely	Routine	Yes	Yes	10	No	None	Never	Splatter/Aerosol; Foreign Bodies; Cavity Prep; Instrument Cleaning	Old Restoration	Pain meds; Bandage	Not applicable	Cataract	Dental Practitioner	1	0	1	0	0	1	0	0	1	0	1	0	0	0	0	0	0	0	0	1	0	0
402	Male	31	27	Dental Faculty	Yes	10	Yes	Aware	Never	Lab procedures	Medical help	Safety glasses	Yes	Rarely	Injury	Yes	Yes	9	No	Safety glasses	Never	Extractions; Scaling/Polishing; Cavity Prep; Foreign Bodies	Lab Work	Cold compress	No	Foreign body injury	Faculty	1	0	1	1	0	0	0	1	0	0	0	1	0	0	0	0	0	1	0	0	0	0
403	Female	41	4	Dental Practitioner	Yes	10	Yes	Not Aware	Never	Extraction	Wash with water	Safety glasses	Yes	Rarely	Injury	No	Yes	8	No	Safety glasses	Never	Scaling/Polishing; Extractions; Splatter/Aerosol; Wires/Burs	Lab Work; Ortho Treatment	Cold compress	No		Dental Assistant	0	0	0	1	1	1	0	1	0	0	0	1	0	0	0	1	0	1	0	0	0	0
404	Female	34	8	Dental Faculty	No	11	No	Aware	Never	Foreign bodies	Wash with water	Prescription specs	No	Rarely	Injury	No	Yes	5	No	None	Sometimes	Old Restorations; Scaling/Polishing; Foreign Bodies; Lab Work	Scaling/Polishing; Lab Work	Bandage; Pain meds; Blinking	Yes		Dental Practitioner	1	1	0	1	0	0	1	0	0	0	0	1	1	0	0	0	0	0	0	1	1	0
405	Male	33	25	Dental Faculty	No	9	Yes	Aware	Rarely	Extraction	Wash with water	None	Yes	Rarely	Injury	No	No	7	No	None	Sometimes	Extractions	Extractions; Scaling/Polishing; Cavity Prep	Medical help; Wash with water	No		Dental Practitioner	0	0	0	0	0	0	0	1	0	0	0	0	1	0	1	0	1	0	1	0	0	1
406	Female	22	3	Dental Faculty	No	11	Yes	Aware	Monthly	Splatter/Aerosol	Wash with water	None	No	Never	Routine	No	Yes	5	No	None	Always	Wires/Burs; Scaling/Polishing; Extractions	Lab Work	Bandage; Cold compress	Yes		Dental Practitioner	0	0	0	1	1	0	0	1	0	0	0	1	0	0	0	0	0	1	0	0	0	0
407	Female	52	5	Dental Hygienist	Yes	9	Yes	Aware	Never	Splatter/Aerosol	Wash with water	Safety glasses	No	Rarely		Yes	Yes	8	No	Safety glasses	Rarely	Foreign Bodies; Cavity Prep; Scaling/Polishing; Instrument Cleaning	Instrument Cleaning; Not applicable	Bandage; Medical help; Blinking	No	Trauma repair	Dental Assistant	1	0	1	1	0	0	0	0	1	1	0	0	0	1	0	0	0	0	0	0	1	1
408	Male	22	3	Dental Faculty	Yes	9	Yes	Aware	Rarely	Extraction	Wash with water	Safety glasses	No	Rarely	Injury	No	No	7	No	Safety glasses	Sometimes	Splatter/Aerosol; Instrument Cleaning	Instrument Cleaning	Pain meds	No		Dental Practitioner	0	0	0	0	0	1	0	0	1	0	0	0	0	1	0	0	0	0	0	1	0	0
409	Female	28	4	Dental Assistant	Yes	10	Yes	Aware	Never	Lab procedures	Wash with water	Prescription specs	No	Rarely	Routine	No	Yes	5	No	None	Rarely	Splatter/Aerosol; Foreign Bodies; Cavity Prep; Instrument Cleaning	Not applicable	Pain meds	Yes		Postgraduate	1	0	1	0	0	1	0	0	1	1	0	0	0	0	0	0	0	0	0	1	0	0
410	Female	22	2	Dental Hygienist	Yes	9	Yes	Aware	Rarely	Foreign bodies	Wash with water	Prescription specs	No	Never	Routine	No	No	6	No	None	Rarely	Scaling/Polishing; Instrument Cleaning; Extractions; Splatter/Aerosol	Instrument Cleaning	Wash with water; Cold compress	No		Dental Assistant	0	0	0	1	0	1	0	1	1	0	0	0	0	1	0	0	0	1	1	0	0	0
411	Male	40	9	Dental Practitioner	Yes	11	Yes	Aware	Rarely	Wires/Burs	Wash with water	Safety glasses	No	Never	Routine	No	Yes	8	No	Safety glasses	Always	Foreign Bodies; Wires/Burs; Old Restorations; Extractions	Instrument Cleaning; Lab Work	Pain meds; Cold compress; Blinking	No		Faculty	1	0	0	0	1	0	1	1	0	0	0	1	0	1	0	0	0	1	0	1	1	0
412	Male	38	20	Dental Faculty	Yes	6	Yes	Aware	Rarely	Lab procedures	Wash with water	Visor	No	Never	Both	No	Yes	11	No	Safety glasses	Occasionally	Lab Work	Cavity Prep; Extractions	Cold compress; Bandage	Not applicable		Postgraduate	0	1	0	0	0	0	0	0	0	0	0	0	0	0	1	0	1	1	0	0	0	0
413	Male	46	5	Dental Hygienist	Yes	9	Yes	Aware	Rarely	Splatter/Aerosol	Wash with water	Visor	Yes	Monthly	Injury	No	Yes	9	Yes	None	Never	Foreign Bodies; Instrument Cleaning; Old Restorations; Extractions	Not applicable; Cavity Prep	Blinking; Bandage	No		II Year	1	0	0	0	0	0	1	1	1	1	0	0	0	0	1	0	0	0	0	0	1	0
414	Female	37	0	Dental Faculty	Yes	11	No	Aware	Rarely	Dental materials	Medical help	Safety glasses	No	Never		No	No	11	No	None	Occasionally	Lab Work; Old Restorations	Extractions	Bandage; Pain meds; Wash with water	Not applicable		Postgraduate	0	1	0	0	0	0	1	0	0	0	0	0	0	0	0	0	1	0	1	1	0	0
415	Female	30	5	Dental Practitioner	Yes	9	Yes	Aware	Rarely	Not applicable	Wash with water	Safety glasses	No	Rarely	Both	No	Yes	6	No	Safety glasses	Occasionally	Lab Work; Foreign Bodies; Extractions	Ortho Treatment; Old Restoration	Cold compress; Wash with water	No		Dental Hygienist	1	1	0	0	0	0	0	1	0	0	1	0	0	0	0	1	0	1	1	0	0	0
416	Male	27	11	Dental Faculty	Yes	8	Yes	Aware	Rarely	Cavity preparations	Wash with water	Safety glasses	No	Rarely	Both	No	Yes	7	No	Safety glasses	Never	Instrument Cleaning; Old Restorations; Splatter/Aerosol; Foreign Bodies	Old Restoration; Ortho Treatment	Wash with water	Not applicable		Intern	1	0	0	0	0	1	1	0	1	0	1	0	0	0	0	1	0	0	1	0	0	0
417	Female	33	15	Dental Technician	Yes	8	Yes	Aware	Rarely	Lab procedures	Wash with water	Visor	No	Rarely	Routine	No	No	4	No	None	Rarely	Instrument Cleaning; Splatter/Aerosol; Lab Work; Old Restorations	Lab Work; Not applicable	Medical help	No		Postgraduate	0	1	0	0	0	1	1	0	1	1	0	1	0	0	0	0	0	0	0	0	0	1
418	Male	22	0	Dental Practitioner	Yes	11	Yes	Aware	Rarely	Foreign bodies	Wash with water	Prescription specs	No	Rarely		Yes	Yes	9	Yes	Safety glasses	Rarely	Foreign Bodies; Cavity Prep	Ortho Treatment	Cold compress; Wash with water; Bandage	Yes	Cataract	Dental Practitioner	1	0	1	0	0	0	0	0	0	0	0	0	0	0	0	1	0	1	1	0	0	0
419	Female	33	0	Dental Faculty	No	12	Yes	Aware	Monthly	Old restoration	Wash with water	Safety glasses	No	Rarely	Routine	No	Yes	6	No	Safety glasses	Sometimes	Instrument Cleaning; Old Restorations; Extractions	Scaling/Polishing	Pain meds; Wash with water; Cold compress	No		Faculty	0	0	0	0	0	0	1	1	1	0	0	0	1	0	0	0	0	1	1	1	0	0
420	Female	22	0	Dental Practitioner	Yes	10	Yes	Aware	Rarely	Splatter/Aerosol	Wash with water	Prescription specs	Yes	Rarely	Both	No	Yes	5	Yes	Safety glasses	Never	Lab Work	Extractions	Cold compress	No		Postgraduate	0	1	0	0	0	0	0	0	0	0	0	0	0	0	0	0	1	1	0	0	0	0
421	Female	26	7	Dental Faculty	Yes	10	No	Aware	Rarely	Wires/Burs	Medical help	Visor	No	Rarely	Routine	No	Yes	13	No	None	Never	Scaling/Polishing	Not applicable; Ortho Treatment	Medical help; Wash with water; Cold compress	Not applicable		Dental Practitioner	0	0	0	1	0	0	0	0	0	1	0	0	0	0	0	1	0	1	1	0	0	1
422	Male	23	4	Dental Practitioner	Yes	8	Yes	Not Aware	Never	Not applicable	Wash with water	Visor	Yes	Monthly	Routine	Yes	Yes	9	No	Prescription specs	Occasionally	Scaling/Polishing; Cavity Prep; Extractions; Lab Work	Cavity Prep; Lab Work	Pain meds; Bandage	No		Dental Technician	0	1	1	1	0	0	0	1	0	0	0	1	0	0	1	0	0	0	0	1	0	0
423	Female	41	4	Dental Hygienist	Yes	10	No	Aware	Rarely	Instrument cleaning	Wash with water	Safety glasses	No	Rarely	Routine	No	Yes	8	No	None	Never	Extractions; Cavity Prep; Wires/Burs	Not applicable; Cavity Prep	Medical help; Bandage	Not applicable		Postgraduate	0	0	1	0	1	0	0	1	0	1	0	0	0	0	1	0	0	0	0	0	0	1
424	Male	40	18	Dental Faculty	Yes	8	Yes	Aware	Never	Old restoration	Medical help	Safety glasses	No	Monthly	Injury	No	Yes	9	No	Safety glasses	Rarely	Lab Work; Extractions; Splatter/Aerosol	Not applicable; Scaling/Polishing; Old Restoration	Wash with water	Yes		Faculty	0	1	0	0	0	1	0	1	0	1	1	0	1	0	0	0	0	0	1	0	0	0
425	Female	33	0	Dental Assistant	Yes	8	No	Aware	Monthly	Foreign bodies	Medical help	Prescription specs	No	Rarely	Both	No	Yes	8	Yes	None	Sometimes	Instrument Cleaning; Cavity Prep; Old Restorations; Extractions	Scaling/Polishing; Not applicable	Pain meds	No		Postgraduate	0	0	1	0	0	0	1	1	1	1	0	0	1	0	0	0	0	0	0	1	0	0
426	Male	34	12	Dental Assistant	Yes	9	No	Aware	Rarely	Scaling/Polishing	Blinking	Safety glasses	Yes	Rarely		No	Yes	8	No	None	Sometimes	Old Restorations; Foreign Bodies; Wires/Burs; Extractions	Cavity Prep; Not applicable	Bandage; Medical help	Yes		Faculty	1	0	0	0	1	0	1	1	0	1	0	0	0	0	1	0	0	0	0	0	0	1
427	Female	45	24	Dental Faculty	No	11	Yes	Aware	Monthly	Foreign bodies	Wash with water	Safety glasses	No	Rarely	Both	No	Yes	10	No	Safety glasses	Rarely	Extractions	Extractions; Ortho Treatment	Pain meds	No		Dental Technician	0	0	0	0	0	0	0	1	0	0	0	0	0	0	0	1	1	0	0	1	0	0
428	Female	46	14	Dental Hygienist	Yes	10	Yes	Not Aware	Weekly	Wires/Burs	Wash with water	Safety glasses	No	Rarely	Routine	No	Yes	7	No	None	Sometimes	Splatter/Aerosol	Scaling/Polishing	Bandage; Medical help; Pain meds	Not applicable		Intern	0	0	0	0	0	1	0	0	0	0	0	0	1	0	0	0	0	0	0	1	0	1
429	Female	26	0	Dental Faculty	No	8	Yes	Aware	Rarely	Lab procedures	Cold compress	Safety glasses	No	Rarely		No	Yes	8	No	None	Sometimes	Wires/Burs	Not applicable	Blinking; Bandage	No		Intern	0	0	0	0	1	0	0	0	0	1	0	0	0	0	0	0	0	0	0	0	1	0
430	Female	22	0	Dental Faculty	Yes	7	Yes	Aware	Rarely	Old restoration	Wash with water	Visor	No	Rarely		No	No	8	Yes	Safety glasses	Occasionally	Scaling/Polishing; Lab Work	Old Restoration; Instrument Cleaning	Bandage	No		III Year	0	1	0	1	0	0	0	0	0	0	1	0	0	1	0	0	0	0	0	0	0	0
431	Male	25	6	Dental Practitioner	Yes	9	Yes	Aware	Never	Splatter/Aerosol	Wash with water	Prescription specs	No	Rarely	Routine	No	Yes	7	No	None	Sometimes	Splatter/Aerosol; Scaling/Polishing; Instrument Cleaning	Extractions; Scaling/Polishing	Bandage	No		Dental Practitioner	0	0	0	1	0	1	0	0	1	0	0	0	1	0	0	0	1	0	0	0	0	0
432	Male	28	2	Dental Practitioner	Yes	9	Yes	Aware	Rarely	Splatter/Aerosol	Wash with water	Visor	No	Rarely	Routine	No	Yes	8	No	None	Always	Instrument Cleaning; Extractions; Splatter/Aerosol; Foreign Bodies	Extractions; Cavity Prep	Blinking	No		Faculty	1	0	0	0	0	1	0	1	1	0	0	0	0	0	1	0	1	0	0	0	1	0
433	Male	29	0	Dental Faculty	Yes	8	Yes	Aware	Monthly	Foreign bodies	Wash with water	Visor	No	Rarely	Both	Yes	Yes	6	No	Safety glasses	Sometimes	Splatter/Aerosol; Cavity Prep	Ortho Treatment; Cavity Prep; Not applicable	Cold compress; Wash with water; Blinking	Not applicable	Cataract	III Year	0	0	1	0	0	1	0	0	0	1	0	0	0	0	1	1	0	1	1	0	1	0
434	Male	34	0	Dental Practitioner	Yes	9	Yes	Aware	Rarely	Splatter/Aerosol	Wash with water	Prescription specs	No	Monthly	Injury	No	Yes	7	No	Safety glasses	Always	Cavity Prep; Splatter/Aerosol; Old Restorations	Scaling/Polishing; Cavity Prep; Ortho Treatment	Medical help; Cold compress	No		Postgraduate	0	0	1	0	0	1	1	0	0	0	0	0	1	0	1	1	0	1	0	0	0	1
435	Male	30	4	Dental Faculty	Yes	7	Yes	Aware	Week and a half	Old restoration	Medical help	Safety glasses	Yes	Rarely		No	No	6	No	Safety glasses	Sometimes	Scaling/Polishing; Lab Work; Instrument Cleaning	Lab Work	Pain meds; Blinking	No		Dental Technician	0	1	0	1	0	0	0	0	1	0	0	1	0	0	0	0	0	0	0	1	1	0
436	Female	22	11	Dental Practitioner	Yes	9	Yes	Aware	Rarely	Old restoration	Wash with water	Safety glasses	No	Rarely		Yes	Yes	7	No	None	Always	Foreign Bodies; Cavity Prep; Wires/Burs	Lab Work	Medical help; Wash with water; Blinking	Not applicable		Postgraduate	1	0	1	0	1	0	0	0	0	0	0	1	0	0	0	0	0	0	1	0	1	1
437	Male	37	6	Dental Practitioner	Yes	9	Yes	Aware	Rarely	Old restoration	Wash with water	Safety glasses	No	Rarely	Routine	No	Yes	9	No	None	Sometimes	Scaling/Polishing	Ortho Treatment; Instrument Cleaning; Not applicable	Blinking; Wash with water	Yes		Postgraduate	0	0	0	1	0	0	0	0	0	1	0	0	0	1	0	1	0	0	1	0	1	0
438	Female	31	7	Dental Technician	Yes	6	No	Aware	Rarely	Scaling/Polishing	Wash with water	Prescription specs	Yes	Never		No	Yes	7	Yes	Prescription specs	Always	Splatter/Aerosol; Cavity Prep; Lab Work; Instrument Cleaning	Extractions	Blinking	No		III Year	0	1	1	0	0	1	0	0	1	0	0	0	0	0	0	0	1	0	0	0	1	0
439	Female	25	0	Dental Faculty	No	10	Yes	Aware	Monthly	Splatter/Aerosol	Wash with water	Prescription specs	Yes	Rarely	Both	No	Yes	7	No	None	Occasionally	Scaling/Polishing; Cavity Prep; Wires/Burs; Lab Work	Instrument Cleaning	Medical help; Blinking; Pain meds	No		Intern	0	1	1	1	1	0	0	0	0	0	0	0	0	1	0	0	0	0	0	1	1	1
440	Female	22	4	Dental Hygienist	Yes	13	No	Not Aware	Rarely	Scaling/Polishing	Wash with water	Prescription specs	No	Rarely	Routine	No	No	12	No	None	Never	Scaling/Polishing; Old Restorations; Lab Work; Cavity Prep	Old Restoration; Ortho Treatment	Medical help	Not applicable		IV Year	0	1	1	1	0	0	1	0	0	0	1	0	0	0	0	1	0	0	0	0	0	1
441	Female	30	3	Dental Faculty	Yes	12	Yes	Aware	Never	Foreign bodies	Wash with water	Safety glasses	No	Rarely	Injury	No	Yes	9	Yes	Safety glasses	Occasionally	Foreign Bodies	Not applicable; Extractions; Lab Work	Pain meds; Bandage	Yes		II Year	1	0	0	0	0	0	0	0	0	1	0	1	0	0	0	0	1	0	0	1	0	0
442	Male	27	4	Dental Faculty	Yes	10	Yes	Aware	Rarely	Dental materials	Medical help	Visor	No	Rarely	Both	No	No	9	No	Safety glasses	Never	Old Restorations	Lab Work; Ortho Treatment	Medical help	Yes		IV Year	0	0	0	0	0	0	1	0	0	0	0	1	0	0	0	1	0	0	0	0	0	1
443	Female	40	14	Dental Faculty	Yes	8	Yes	Aware	Monthly	Old restoration	Wash with water	Prescription specs	No	Rarely	Injury	Yes	Yes	8	No	Safety glasses	Never	Old Restorations; Cavity Prep; Splatter/Aerosol; Instrument Cleaning	Extractions; Cavity Prep; Scaling/Polishing	Blinking	No	Cataract	Dental Practitioner	0	0	1	0	0	1	1	0	1	0	0	0	1	0	1	0	1	0	0	0	1	0
444	Female	27	18	Dental Practitioner	Yes	8	No	Not Aware	Never	Splatter/Aerosol	Wash with water	Prescription specs	Yes	Rarely	Injury	No	No	10	Yes	Safety glasses	Rarely	Lab Work	Not applicable; Instrument Cleaning; Old Restoration	Pain meds	Yes		Faculty	0	1	0	0	0	0	0	0	0	1	1	0	0	1	0	0	0	0	0	1	0	0
445	Female	35	0	Dental Faculty	Yes	11	Yes	Aware	Rarely	Splatter/Aerosol	Wash with water	Safety glasses	No	Rarely	Routine	No	No	9	Yes	Safety glasses	Rarely	Lab Work	Instrument Cleaning	Medical help; Pain meds; Cold compress	Yes		Dental Practitioner	0	1	0	0	0	0	0	0	0	0	0	0	0	1	0	0	0	1	0	1	0	1
446	Male	22	0	Dental Hygienist	Yes	9	No	Aware	Monthly	Splatter/Aerosol	Wash with water	Visor	Yes	Rarely	Routine	No	Yes	7	No	None	Rarely	Extractions; Cavity Prep	Scaling/Polishing	Medical help; Blinking; Cold compress	No		III Year	0	0	1	0	0	0	0	1	0	0	0	0	1	0	0	0	0	1	0	0	1	1
447	Male	23	0	Dental Faculty	Yes	9	Yes	Aware	Rarely	Not applicable	Medical help	Prescription specs	No	Rarely	Injury	No	Yes	4	No	None	Always	Splatter/Aerosol	Extractions; Ortho Treatment	Medical help; Bandage; Cold compress	No		Dental Assistant	0	0	0	0	0	1	0	0	0	0	0	0	0	0	0	1	1	1	0	0	0	1
448	Female	40	2	Dental Technician	No	7	No	Not Aware	Never	Cavity preparations	Wash with water	Prescription specs	No	Rarely	Both	No	No	7	No	Safety glasses	Always	Extractions; Instrument Cleaning	Not applicable; Extractions	Cold compress; Bandage; Blinking	Yes		Dental Hygienist	0	0	0	0	0	0	0	1	1	1	0	0	0	0	0	0	1	1	0	0	1	0
449	Female	33	0	Dental Technician	No	12	Yes	Aware	Weekly	Old restoration	Wash with water	Safety glasses	No	Rarely	Injury	No	Yes	10	No	None	Always	Instrument Cleaning; Foreign Bodies; Lab Work; Scaling/Polishing	Extractions; Not applicable	Cold compress; Pain meds; Bandage	No		IV Year	1	1	0	1	0	0	0	0	1	1	0	0	0	0	0	0	1	1	0	1	0	0
450	Male	31	15	Dental Faculty	Yes	10	No	Aware	Monthly	Foreign bodies	Wash with water	Prescription specs	Yes	Rarely		No	Yes	8	Yes	None	Always	Instrument Cleaning; Old Restorations	Lab Work; Old Restoration; Extractions	Cold compress	Yes		Dental Practitioner	0	0	0	0	0	0	1	0	1	0	1	1	0	0	0	0	1	1	0	0	0	0
451	Female	33	1	Dental Faculty	Yes	7	Yes	Not Aware	Never	Dental materials	Wash with water	Safety glasses	No	Rarely	Routine	No	Yes	8	No	Safety glasses	Sometimes	Foreign Bodies; Wires/Burs; Old Restorations; Cavity Prep	Instrument Cleaning	Cold compress; Blinking; Pain meds	No		Dental Technician	1	0	1	0	1	0	1	0	0	0	0	0	0	1	0	0	0	1	0	1	1	0
452	Female	40	5	Dental Assistant	Yes	8	Yes	Aware	Never	Old restoration	Wash with water	Prescription specs	Yes	Rarely	Routine	No	Yes	6	No	Safety glasses	Sometimes	Scaling/Polishing; Foreign Bodies	Lab Work; Old Restoration	Pain meds; Blinking; Bandage	Not applicable		Faculty	1	0	0	1	0	0	0	0	0	0	1	1	0	0	0	0	0	0	0	1	1	0
453	Female	22	0	Dental Faculty	Yes	6	Yes	Aware	Never	Cavity preparations	Wash with water	Safety glasses	No	Rarely	Both	No	No	7	Yes	None	Sometimes	Old Restorations; Wires/Burs; Instrument Cleaning; Lab Work	Not applicable	Cold compress	Yes		Dental Practitioner	0	1	0	0	1	0	1	0	1	1	0	0	0	0	0	0	0	1	0	0	0	0
454	Male	28	7	Dental Faculty	Yes	9	Yes	Aware	Monthly	Cavity preparations	Wash with water	Prescription specs	Yes	Monthly	Routine	No	Yes	7	No	None	Never	Cavity Prep	Old Restoration; Cavity Prep	Medical help; Pain meds; Cold compress	Yes		Dental Practitioner	0	0	1	0	0	0	0	0	0	0	1	0	0	0	1	0	0	1	0	1	0	1
455	Female	24	0	Dental Faculty	No	8	No	Aware	Monthly	Splatter/Aerosol	Wash with water	Prescription specs	Yes	Rarely	Routine	No	Yes	8	No	Safety glasses	Never	Foreign Bodies; Cavity Prep	Cavity Prep; Not applicable	Pain meds; Bandage	No		Faculty	1	0	1	0	0	0	0	0	0	1	0	0	0	0	1	0	0	0	0	1	0	0
456	Male	22	0	Dental Practitioner	Yes	8	Yes	Aware	Month and a half	Splatter/Aerosol	Medical help	Visor	No	Rarely	Routine	No	No	9	No	None	Always	Lab Work; Old Restorations	Instrument Cleaning; Old Restoration	Bandage; Pain meds	No		Dental Assistant	0	1	0	0	0	0	1	0	0	0	1	0	0	1	0	0	0	0	0	1	0	0
457	Female	24	12	Dental Practitioner	Yes	9	No	Aware	Rarely	Splatter/Aerosol	Wash with water	Safety glasses	Yes	Rarely	Injury	No	No	5	No	Safety glasses	Never	Splatter/Aerosol	Lab Work; Ortho Treatment	Medical help; Blinking	No		Faculty	0	0	0	0	0	1	0	0	0	0	0	1	0	0	0	1	0	0	0	0	1	1
458	Female	49	3	Dental Practitioner	No	11	Yes	Aware	Never	Old restoration	Blinking	Prescription specs	No	Rarely	Routine	No	Yes	7	Yes	Safety glasses	Occasionally	Foreign Bodies; Old Restorations; Instrument Cleaning	Old Restoration	Cold compress	No		Postgraduate	1	0	0	0	0	0	1	0	1	0	1	0	0	0	0	0	0	1	0	0	0	0
459	Female	29	18	Dental Faculty	No	9	Yes	Aware	Rarely	Splatter/Aerosol	Wash with water	Prescription specs	No	Rarely	Injury	No	No	6	No	Safety glasses	Occasionally	Foreign Bodies	Instrument Cleaning	Blinking; Bandage; Medical help	Yes		Faculty	1	0	0	0	0	0	0	0	0	0	0	0	0	1	0	0	0	0	0	0	1	1
460	Female	40	11	Dental Practitioner	Yes	9	Yes	Aware	Rarely	Old restoration	Wash with water	Safety glasses	No	Rarely	Both	No	Yes	11	No	Safety glasses	Sometimes	Scaling/Polishing; Instrument Cleaning; Old Restorations	Scaling/Polishing; Ortho Treatment; Extractions	Blinking	No		Postgraduate	0	0	0	1	0	0	1	0	1	0	0	0	1	0	0	1	1	0	0	0	1	0
461	Male	35	12	Dental Technician	Yes	10	Yes	Aware	Monthly	Lab procedures	Wash with water	Visor	No	Rarely	Both	No	No	9	No	Visor	Occasionally	Cavity Prep	Lab Work; Scaling/Polishing; Instrument Cleaning	Cold compress; Pain meds; Medical help	Yes		Postgraduate	0	0	1	0	0	0	0	0	0	0	0	1	1	1	0	0	0	1	0	1	0	1
462	Female	25	6	Dental Practitioner	Yes	9	Yes	Aware	Rarely	Cavity preparations	Wash with water	Prescription specs	Yes	Rarely	Injury	No	Yes	10	No	Safety glasses	Occasionally	Splatter/Aerosol	Old Restoration; Scaling/Polishing	Wash with water; Pain meds; Bandage	Yes		Postgraduate	0	0	0	0	0	1	0	0	0	0	1	0	1	0	0	0	0	0	1	1	0	0
463	Female	24	0	Dental Practitioner	Yes	7	Yes	Aware	Rarely	Lab procedures	Wash with water	Safety glasses	No	Rarely	Routine	No	Yes	10	No	Safety glasses	Occasionally	Cavity Prep; Wires/Burs	Cavity Prep	Cold compress; Pain meds	No		Faculty	0	0	1	0	1	0	0	0	0	0	0	0	0	0	1	0	0	1	0	1	0	0
464	Female	22	0	Dental Faculty	Yes	12	Yes	Not Aware	Rarely	Foreign bodies	Wash with water	Safety glasses	Yes	Rarely	Both	No	No	7	No	Safety glasses	Never	Old Restorations; Scaling/Polishing; Foreign Bodies	Extractions; Ortho Treatment	Wash with water	Not applicable		Intern	1	0	0	1	0	0	1	0	0	0	0	0	0	0	0	1	1	0	1	0	0	0
465	Female	49	6	Dental Faculty	Yes	8	No	Aware	Week and a half	Not applicable	Wash with water	Visor	No	Never	Both	No	Yes	6	No	Safety glasses	Sometimes	Lab Work	Scaling/Polishing	Blinking; Pain meds; Wash with water	No		II Year	0	1	0	0	0	0	0	0	0	0	0	0	1	0	0	0	0	0	1	1	1	0
466	Female	39	0	Dental Hygienist	No	9	Yes	Aware	Monthly	Foreign bodies	Wash with water	Prescription specs	Yes	Rarely	Both	Yes	Yes	6	No	Safety glasses	Occasionally	Splatter/Aerosol; Wires/Burs; Cavity Prep; Old Restorations	Instrument Cleaning; Not applicable; Cavity Prep	Medical help	No	Trauma repair	Faculty	0	0	1	0	1	1	1	0	0	1	0	0	0	1	1	0	0	0	0	0	0	1
467	Male	40	0	Dental Practitioner	Yes	8	Yes	Aware	Never	Wires/Burs	Blinking	Prescription specs	No	Rarely	Injury	No	Yes	5	No	None	Rarely	Old Restorations; Cavity Prep	Lab Work; Old Restoration	Bandage; Wash with water	Yes		Dental Assistant	0	0	1	0	0	0	1	0	0	0	1	1	0	0	0	0	0	0	1	0	0	0
468	Male	57	15	Dental Practitioner	Yes	7	No	Not Aware	Rarely	Scaling/Polishing	Wash with water	Safety glasses	No	Monthly	Injury	No	Yes	5	No	None	Rarely	Splatter/Aerosol; Wires/Burs; Old Restorations; Scaling/Polishing	Extractions; Instrument Cleaning; Old Restoration	Cold compress; Bandage	No		III Year	0	0	0	1	1	1	1	0	0	0	1	0	0	1	0	0	1	1	0	0	0	0
469	Male	30	10	Dental Practitioner	Yes	8	Yes	Aware	Monthly	Old restoration	Wash with water	Safety glasses	No	Monthly	Routine	No	Yes	7	No	None	Occasionally	Cavity Prep	Ortho Treatment	Blinking; Medical help; Bandage	No		Faculty	0	0	1	0	0	0	0	0	0	0	0	0	0	0	0	1	0	0	0	0	1	1
470	Male	36	11	Dental Practitioner	Yes	10	Yes	Aware	Monthly	Old restoration	Wash with water	Prescription specs	Yes	Rarely	Both	Yes	Yes	8	No	Safety glasses	Always	Instrument Cleaning; Extractions; Splatter/Aerosol; Old Restorations	Ortho Treatment	Blinking; Cold compress	No		II Year	0	0	0	0	0	1	1	1	1	0	0	0	0	0	0	1	0	1	0	0	1	0
471	Male	38	14	Dental Assistant	Yes	10	No	Aware	Never	Old restoration	Medical help	Safety glasses	No	Never	Injury	No	Yes	9	No	Safety glasses	Sometimes	Wires/Burs; Lab Work; Scaling/Polishing	Instrument Cleaning; Scaling/Polishing; Lab Work	Bandage	No		IV Year	0	1	0	1	1	0	0	0	0	0	0	1	1	1	0	0	0	0	0	0	0	0
472	Female	29	18	Dental Hygienist	Yes	8	Yes	Aware	Rarely	Extraction	Wash with water	Safety glasses	Yes	Rarely	Injury	No	Yes	10	No	None	Rarely	Splatter/Aerosol; Extractions; Instrument Cleaning	Lab Work; Not applicable	Medical help	No		IV Year	0	0	0	0	0	1	0	1	1	1	0	1	0	0	0	0	0	0	0	0	0	1
473	Female	22	2	Dental Practitioner	No	13	No	Aware	Rarely	Not applicable	Wash with water	Safety glasses	Yes	Rarely	Both	No	Yes	5	No	Safety glasses	Occasionally	Lab Work; Wires/Burs	Extractions	Medical help	Yes		Postgraduate	0	1	0	0	1	0	0	0	0	0	0	0	0	0	0	0	1	0	0	0	0	1
474	Male	39	10	Dental Practitioner	Yes	11	Yes	Aware	Never	Instrument cleaning	Medical help	None	No	Rarely	Routine	No	Yes	7	No	Safety glasses	Sometimes	Extractions; Lab Work; Foreign Bodies	Ortho Treatment; Scaling/Polishing; Lab Work	Pain meds; Medical help; Wash with water	No		III Year	1	1	0	0	0	0	0	1	0	0	0	1	1	0	0	1	0	0	1	1	0	1
475	Male	46	23	Dental Hygienist	Yes	9	Yes	Aware	Monthly	Lab procedures	Wash with water	Visor	Yes	Rarely	Both	No	Yes	4	Yes	Safety glasses	Rarely	Cavity Prep; Extractions	Lab Work	Bandage	Not applicable		III Year	0	0	1	0	0	0	0	1	0	0	0	1	0	0	0	0	0	0	0	0	0	0
476	Female	22	13	Dental Technician	Yes	8	Yes	Aware	Monthly	Lab procedures	Wash with water	Prescription specs	No	Never	Both	No	Yes	9	Yes	Safety glasses	Occasionally	Lab Work	Lab Work; Extractions; Cavity Prep	Pain meds; Blinking	No		Dental Technician	0	1	0	0	0	0	0	0	0	0	0	1	0	0	1	0	1	0	0	1	1	0
477	Male	41	7	Dental Assistant	Yes	12	No	Aware	Rarely	Scaling/Polishing	Wash with water	None	No	Rarely		No	No	10	No	None	Never	Wires/Burs; Extractions; Old Restorations; Instrument Cleaning	Not applicable; Lab Work	Cold compress; Blinking	No		Intern	0	0	0	0	1	0	1	1	1	1	0	1	0	0	0	0	0	1	0	0	1	0
478	Male	22	3	Dental Technician	Yes	11	Yes	Aware	Monthly	Splatter/Aerosol	Cold compress	Prescription specs	Yes	Rarely	Both	No	Yes	6	No	None	Never	Lab Work	Scaling/Polishing	Pain meds	No		III Year	0	1	0	0	0	0	0	0	0	0	0	0	1	0	0	0	0	0	0	1	0	0
479	Female	33	16	Dental Faculty	Yes	8	No	Aware	Never	Old restoration	Wash with water	Prescription specs	Yes	Rarely	Routine	No	Yes	9	No	Safety glasses	Occasionally	Scaling/Polishing; Splatter/Aerosol	Not applicable	Medical help; Wash with water	No		Dental Practitioner	0	0	0	1	0	1	0	0	0	1	0	0	0	0	0	0	0	0	1	0	0	1
480	Female	45	10	Dental Faculty	Yes	10	Yes	Aware	Monthly	Cavity preparations	Wash with water	Prescription specs	No	Rarely		No	Yes	11	No	Safety glasses	Rarely	Lab Work; Old Restorations; Extractions	Not applicable	Wash with water; Blinking; Medical help	No		Postgraduate	0	1	0	0	0	0	1	1	0	1	0	0	0	0	0	0	0	0	1	0	1	1
481	Male	31	12	Dental Practitioner	Yes	9	No	Aware	Rarely	Foreign bodies	Wash with water	Safety glasses	Yes	Rarely	Routine	No	Yes	8	Yes	None	Sometimes	Instrument Cleaning; Wires/Burs; Cavity Prep; Lab Work	Ortho Treatment; Cavity Prep	Pain meds	No		Intern	0	1	1	0	1	0	0	0	1	0	0	0	0	0	1	1	0	0	0	1	0	0
482	Female	38	0	Dental Technician	Yes	6	Yes	Aware	Never	Old restoration	Wash with water	Safety glasses	No	Rarely	Routine	No	No	10	No	None	Rarely	Instrument Cleaning	Instrument Cleaning; Cavity Prep; Extractions	Wash with water; Pain meds	Not applicable		Dental Practitioner	0	0	0	0	0	0	0	0	1	0	0	0	0	1	1	0	1	0	1	1	0	0
483	Female	22	12	Dental Technician	No	8	Yes	Aware	Monthly	Wires/Burs	Wash with water	Safety glasses	No	Rarely		No	Yes	10	No	Safety glasses	Sometimes	Scaling/Polishing; Wires/Burs; Instrument Cleaning; Lab Work	Scaling/Polishing	Bandage	No		Faculty	0	1	0	1	1	0	0	0	1	0	0	0	1	0	0	0	0	0	0	0	0	0
484	Female	33	2	Dental Practitioner	No	10	Yes	Aware	Never	Foreign bodies	Wash with water	Safety glasses	Yes	Rarely		No	Yes	7	Yes	Safety glasses	Never	Wires/Burs; Instrument Cleaning; Scaling/Polishing; Splatter/Aerosol	Lab Work	Blinking; Wash with water; Cold compress	Yes		II Year	0	0	0	1	1	1	0	0	1	0	0	1	0	0	0	0	0	1	1	0	1	0
485	Female	29	0	Dental Faculty	Yes	9	No	Aware	Monthly	Old restoration	Wash with water	Visor	No	Rarely	Injury	No	Yes	11	No	Safety glasses	Always	Extractions; Old Restorations; Cavity Prep; Scaling/Polishing	Extractions; Instrument Cleaning; Cavity Prep	Wash with water	No		Postgraduate	0	0	1	1	0	0	1	1	0	0	0	0	0	1	1	0	1	0	1	0	0	0
486	Male	37	9	Dental Technician	Yes	10	No	Aware	Rarely	Lab procedures	Medical help	Visor	Yes	Monthly	Routine	No	No	8	No	None	Occasionally	Instrument Cleaning	Scaling/Polishing; Extractions	Cold compress	Yes		Intern	0	0	0	0	0	0	0	0	1	0	0	0	1	0	0	0	1	1	0	0	0	0
487	Male	44	10	Dental Practitioner	Yes	10	Yes	Aware	Rarely	Foreign bodies	Wash with water	Visor	Yes	Rarely	Routine	No	Yes	11	No	None	Occasionally	Instrument Cleaning; Cavity Prep; Extractions	Cavity Prep	Cold compress; Bandage	No		Faculty	0	0	1	0	0	0	0	1	1	0	0	0	0	0	1	0	0	1	0	0	0	0
488	Female	34	6	Dental Faculty	Yes	11	No	Aware	Monthly	Cavity preparations	Wash with water	Prescription specs	Yes	Monthly		No	Yes	11	Yes	None	Occasionally	Lab Work; Scaling/Polishing; Instrument Cleaning; Cavity Prep	Lab Work; Cavity Prep	Wash with water; Bandage	No		Postgraduate	0	1	1	1	0	0	0	0	1	0	0	1	0	0	1	0	0	0	1	0	0	0
489	Female	35	3	Dental Practitioner	Yes	8	Yes	Aware	Monthly	Lab procedures	Medical help	Prescription specs	Yes	Rarely	Injury	No	Yes	8	No	Safety glasses	Sometimes	Scaling/Polishing; Splatter/Aerosol; Foreign Bodies; Instrument Cleaning	Ortho Treatment; Extractions; Not applicable	Pain meds; Medical help	Not applicable		Dental Practitioner	1	0	0	1	0	1	0	0	1	1	0	0	0	0	0	1	1	0	0	1	0	1
490	Female	26	18	Dental Faculty	No	9	Yes	Not Aware	Never	Foreign bodies	Cold compress	Safety glasses	No	Never	Both	No	Yes	7	Yes	Safety glasses	Occasionally	Wires/Burs; Foreign Bodies; Lab Work	Lab Work; Ortho Treatment	Bandage	Not applicable		Faculty	1	1	0	0	1	0	0	0	0	0	0	1	0	0	0	1	0	0	0	0	0	0
491	Female	35	0	Dental Practitioner	Yes	11	Yes	Aware	Rarely	Splatter/Aerosol	Wash with water	Prescription specs	No	Never	Both	No	No	10	No	Safety glasses	Occasionally	Old Restorations; Foreign Bodies	Lab Work	Wash with water	Not applicable		Postgraduate	1	0	0	0	0	0	1	0	0	0	0	1	0	0	0	0	0	0	1	0	0	0
492	Female	39	0	Dental Faculty	Yes	10	Yes	Not Aware	Monthly	Foreign bodies	Wash with water	Prescription specs	No	Rarely	Injury	No	No	8	No	Safety glasses	Always	Lab Work; Instrument Cleaning; Splatter/Aerosol; Extractions	Extractions	Bandage	No		Faculty	0	1	0	0	0	1	0	1	1	0	0	0	0	0	0	0	1	0	0	0	0	0
493	Male	29	12	Dental Technician	Yes	10	No	Aware	Monthly	Old restoration	Wash with water	Prescription specs	Yes	Never	Injury	No	Yes	9	Yes	Safety glasses	Always	Old Restorations; Foreign Bodies; Cavity Prep; Lab Work	Instrument Cleaning; Ortho Treatment	Bandage	No		Dental Practitioner	1	1	1	0	0	0	1	0	0	0	0	0	0	1	0	1	0	0	0	0	0	0
494	Female	28	0	Dental Faculty	Yes	10	Yes	Aware	Never	Foreign bodies	Wash with water	Safety glasses	Yes	Rarely		No	No	10	No	Safety glasses	Sometimes	Extractions; Wires/Burs; Splatter/Aerosol	Not applicable; Old Restoration; Instrument Cleaning	Pain meds	Yes		III Year	0	0	0	0	1	1	0	1	0	1	1	0	0	1	0	0	0	0	0	1	0	0
495	Female	43	0	Dental Practitioner	Yes	8	No	Aware	Monthly	Foreign bodies	Medical help	Safety glasses	No	Rarely		No	No	9	No	None	Rarely	Cavity Prep; Wires/Burs; Lab Work; Foreign Bodies	Ortho Treatment; Old Restoration	Bandage; Wash with water	Yes		Postgraduate	1	1	1	0	1	0	0	0	0	0	1	0	0	0	0	1	0	0	1	0	0	0
496	Female	33	13	Dental Faculty	Yes	10	Yes	Not Aware	Rarely	Extraction	Wash with water	Safety glasses	Yes	Never	Injury	No	Yes	6	No	Safety glasses	Occasionally	Extractions; Old Restorations; Foreign Bodies	Not applicable; Ortho Treatment; Lab Work	Blinking; Pain meds; Medical help	Yes		Dental Technician	1	0	0	0	0	0	1	1	0	1	0	1	0	0	0	1	0	0	0	1	1	1
497	Female	28	21	Dental Assistant	No	10	Yes	Aware	Never	Old restoration	Medical help	Safety glasses	Yes	Rarely	Both	No	Yes	8	No	Safety glasses	Sometimes	Foreign Bodies	Instrument Cleaning; Ortho Treatment	Bandage	No		Faculty	1	0	0	0	0	0	0	0	0	0	0	0	0	1	0	1	0	0	0	0	0	0
498	Female	40	10	Dental Faculty	Yes	10	No	Aware	Monthly	Cavity preparations	Wash with water	Safety glasses	No	Rarely	Routine	Yes	Yes	4	No	Safety glasses	Never	Extractions; Cavity Prep; Scaling/Polishing	Ortho Treatment	Medical help; Bandage; Cold compress	Not applicable	Cataract	Dental Practitioner	0	0	1	1	0	0	0	1	0	0	0	0	0	0	0	1	0	1	0	0	0	1
499	Female	34	0	Dental Hygienist	Yes	8	Yes	Aware	Monthly	Scaling/Polishing	Medical help	Safety glasses	No	Rarely	Injury	No	Yes	7	No	None	Rarely	Instrument Cleaning; Splatter/Aerosol; Cavity Prep	Extractions; Scaling/Polishing	Pain meds	Not applicable		Dental Hygienist	0	0	1	0	0	1	0	0	1	0	0	0	1	0	0	0	1	0	0	1	0	0
500	Female	28	20	Dental Hygienist	Yes	10	No	Not Aware	Never	Extraction	Wash with water	Prescription specs	Yes	Monthly	Routine	No	Yes	10	Yes	Safety glasses	Always	Extractions	Old Restoration; Instrument Cleaning; Ortho Treatment	Medical help; Bandage; Pain meds	Not applicable		Postgraduate	0	0	0	0	0	0	0	1	0	0	1	0	0	1	0	1	0	0	0	1	0	1
501	Female	29	22	Dental Practitioner	Yes	8	Yes	Aware	Rarely	Lab procedures	Wash with water	Prescription specs	No	Rarely	Both	No	Yes	11	No	Safety glasses	Never	Foreign Bodies; Scaling/Polishing; Old Restorations	Cavity Prep	Wash with water; Pain meds	No		Dental Technician	1	0	0	1	0	0	1	0	0	0	0	0	0	0	1	0	0	0	1	1	0	0
502	Female	23	7	Dental Assistant	No	8	No	Aware	Rarely	Old restoration	Blinking	Visor	Yes	Rarely	Routine	No	Yes	9	No	None	Always	Old Restorations; Wires/Burs	Not applicable	Blinking	No		Faculty	0	0	0	0	1	0	1	0	0	1	0	0	0	0	0	0	0	0	0	0	1	0
503	Female	35	14	Dental Faculty	Yes	10	No	Aware	Rarely	Not applicable	Wash with water	Safety glasses	No	Rarely	Routine	No	Yes	8	No	None	Always	Old Restorations; Scaling/Polishing	Old Restoration; Instrument Cleaning	Medical help; Pain meds	No		Postgraduate	0	0	0	1	0	0	1	0	0	0	1	0	0	1	0	0	0	0	0	1	0	1
504	Female	33	8	Dental Technician	No	11	Yes	Aware	Rarely	Old restoration	Cold compress	Visor	Yes	Rarely	Injury	No	Yes	10	No	None	Never	Splatter/Aerosol; Scaling/Polishing; Wires/Burs; Cavity Prep	Extractions; Instrument Cleaning; Cavity Prep	Cold compress; Pain meds; Medical help	Yes		Dental Assistant	0	0	1	1	1	1	0	0	0	0	0	0	0	1	1	0	1	1	0	1	0	1
505	Female	37	5	Dental Faculty	Yes	7	Yes	Not Aware	Never	Foreign bodies	Wash with water	Prescription specs	No	Rarely	Routine	No	Yes	12	No	None	Never	Extractions; Wires/Burs; Old Restorations; Scaling/Polishing	Extractions; Old Restoration	Pain meds; Medical help	Yes		Dental Assistant	0	0	0	1	1	0	1	1	0	0	1	0	0	0	0	0	1	0	0	1	0	1
506	Female	38	10	Dental Faculty	No	10	Yes	Aware	Never	Scaling/Polishing	Wash with water	Prescription specs	No	Rarely	Routine	No	Yes	8	No	Safety glasses	Rarely	Splatter/Aerosol	Scaling/Polishing; Cavity Prep; Old Restoration	Bandage; Blinking; Medical help	No		Dental Assistant	0	0	0	0	0	1	0	0	0	0	1	0	1	0	1	0	0	0	0	0	1	1
507	Female	39	16	Dental Hygienist	No	10	No	Aware	Week and a half	Foreign bodies	Wash with water	Prescription specs	Yes	Rarely	Routine	No	Yes	7	No	Safety glasses	Never	Splatter/Aerosol; Wires/Burs; Extractions; Cavity Prep	Extractions; Not applicable; Instrument Cleaning	Blinking; Pain meds	No		Postgraduate	0	0	1	0	1	1	0	1	0	1	0	0	0	1	0	0	1	0	0	1	1	0
508	Female	22	0	Dental Practitioner	Yes	13	Yes	Aware	Never	Lab procedures	Blinking	Safety glasses	No	Never	Routine	No	Yes	10	No	Visor	Occasionally	Wires/Burs; Cavity Prep; Foreign Bodies; Scaling/Polishing	Lab Work	Medical help	No		Intern	1	0	1	1	1	0	0	0	0	0	0	1	0	0	0	0	0	0	0	0	0	1
509	Male	25	11	Dental Practitioner	Yes	8	Yes	Aware	Rarely	Foreign bodies	Wash with water	Safety glasses	Yes	Rarely	Routine	No	Yes	9	No	None	Sometimes	Cavity Prep; Instrument Cleaning; Extractions; Lab Work	Old Restoration; Scaling/Polishing	Pain meds; Bandage; Blinking	No		Dental Assistant	0	1	1	0	0	0	0	1	1	0	1	0	1	0	0	0	0	0	0	1	1	0
510	Male	38	14	Dental Technician	No	9	Yes	Aware	Never	Splatter/Aerosol	Medical help	Visor	Yes	Rarely	Injury	No	Yes	8	No	Safety glasses	Sometimes	Cavity Prep; Extractions; Splatter/Aerosol; Wires/Burs	Cavity Prep; Extractions	Blinking; Medical help; Bandage	No		III Year	0	0	1	0	1	1	0	1	0	0	0	0	0	0	1	0	1	0	0	0	1	1
511	Female	24	0	Dental Faculty	Yes	11	Yes	Aware	Never	Foreign bodies	Wash with water	Safety glasses	No	Never	Injury	No	No	13	No	Safety glasses	Never	Wires/Burs; Cavity Prep	Lab Work; Scaling/Polishing; Not applicable	Cold compress; Medical help	Not applicable		Intern	0	0	1	0	1	0	0	0	0	1	0	1	1	0	0	0	0	1	0	0	0	1
512	Female	40	0	Dental Assistant	Yes	8	Yes	Aware	Rarely	Not applicable	Wash with water	Safety glasses	Yes	Rarely	Routine	No	Yes	10	No	Safety glasses	Never	Cavity Prep; Scaling/Polishing; Wires/Burs	Old Restoration; Cavity Prep; Scaling/Polishing	Wash with water	No		IV Year	0	0	1	1	1	0	0	0	0	0	1	0	1	0	1	0	0	0	1	0	0	0
[truncated: 1 more columns]

## Sheet: Location
Anonymized_Record_No	Location (State)
1	Maharashtra
2	Maharashtra
3	Maharashtra
4	Maharashtra
5	Maharashtra
6	Maharashtra
7	Maharashtra
8	Maharashtra
9	Maharashtra
10	Maharashtra
11	Maharashtra
12	Maharashtra
13	Maharashtra
14	Maharashtra
15	Maharashtra
16	Maharashtra
17	Maharashtra
18	Maharashtra
19	Maharashtra
20	Maharashtra
21	Maharashtra
22	Maharashtra
23	Maharashtra
24	Maharashtra
25	Maharashtra
26	Maharashtra
27	Maharashtra
28	Maharashtra
29	Maharashtra
30	Maharashtra
31	Maharashtra
32	Maharashtra
33	Maharashtra
34	Maharashtra
35	Maharashtra
36	Maharashtra
37	Maharashtra
38	Maharashtra
39	Maharashtra
40	Maharashtra
41	Maharashtra
42	Maharashtra
43	Maharashtra
44	Maharashtra
45	Maharashtra
46	Maharashtra
47	Maharashtra
48	Maharashtra
49	Maharashtra
50	Maharashtra
51	Maharashtra
52	Maharashtra
53	Maharashtra
54	Maharashtra
55	Maharashtra
56	Maharashtra
57	Maharashtra
58	Maharashtra
59	Maharashtra
60	Maharashtra
61	Maharashtra
62	Maharashtra
63	Maharashtra
64	Maharashtra
65	Maharashtra
66	Maharashtra
67	Maharashtra
68	Maharashtra
69	Maharashtra
70	Maharashtra
71	Maharashtra
72	Maharashtra
73	Maharashtra
74	Maharashtra
75	Maharashtra
76	Maharashtra
77	Maharashtra
78	Maharashtra
79	Maharashtra
80	Maharashtra
81	Maharashtra
82	Maharashtra
83	Maharashtra
84	Maharashtra
85	Maharashtra
86	Maharashtra
87	Maharashtra
88	Maharashtra
89	Maharashtra
90	Maharashtra
91	Maharashtra
92	Maharashtra
93	Maharashtra
94	Maharashtra
95	Maharashtra
96	Maharashtra
97	Maharashtra
98	Maharashtra
99	Maharashtra
100	Maharashtra
101	Tamil Nadu
102	Tamil Nadu
103	Tamil Nadu
104	Tamil Nadu
105	Tamil Nadu
106	Tamil Nadu
107	Tamil Nadu
108	Tamil Nadu
109	Tamil Nadu
110	Tamil Nadu
111	Tamil Nadu
112	Tamil Nadu
113	Tamil Nadu
114	Tamil Nadu
115	Tamil Nadu
116	Tamil Nadu
117	Tamil Nadu
118	Tamil Nadu
119	Tamil Nadu
120	Tamil Nadu
121	Tamil Nadu
122	Tamil Nadu
123	Tamil Nadu
124	Tamil Nadu
125	Tamil Nadu
126	Tamil Nadu
127	Tamil Nadu
128	Tamil Nadu
129	Tamil Nadu
130	Tamil Nadu
131	Tamil Nadu
132	Tamil Nadu
133	Tamil Nadu
134	Tamil Nadu
135	Tamil Nadu
136	Tamil Nadu
137	Tamil Nadu
138	Tamil Nadu
139	Tamil Nadu
140	Tamil Nadu
141	Tamil Nadu
142	Tamil Nadu
143	Tamil Nadu
144	Tamil Nadu
145	Tamil Nadu
146	Tamil Nadu
147	Tamil Nadu
148	Tamil Nadu
149	Tamil Nadu
150	Tamil Nadu
151	Tamil Nadu
152	Tamil Nadu
153	Tamil Nadu
154	Tamil Nadu
155	Tamil Nadu
156	Tamil Nadu
157	Tamil Nadu
158	Tamil Nadu
159	Tamil Nadu
160	Tamil Nadu
161	Tamil Nadu
162	Tamil Nadu
163	Tamil Nadu
164	Tamil Nadu
165	Tamil Nadu
166	Tamil Nadu
167	Karnataka
168	Karnataka
169	Karnataka
170	Karnataka
171	Karnataka
172	Karnataka
173	Karnataka
174	Karnataka
175	Karnataka
176	Karnataka
177	Karnataka
178	Karnataka
179	Karnataka
180	Karnataka
181	Karnataka
182	Karnataka
183	Karnataka
184	Karnataka
185	Karnataka
186	Karnataka
187	Karnataka
188	Karnataka
189	Karnataka
190	Karnataka
191	Karnataka
192	Karnataka
193	Karnataka
194	Karnataka
195	Karnataka
196	Karnataka
197	Karnataka
198	Karnataka
199	Karnataka
200	Karnataka
201	Karnataka
202	Karnataka
203	Karnataka
204	Karnataka
205	Karnataka
206	Karnataka
207	Karnataka
208	Karnataka
209	Karnataka
210	Karnataka
211	Karnataka
212	Karnataka
213	Karnataka
214	Karnataka
215	Karnataka
216	Karnataka
217	Karnataka
218	Karnataka
219	Karnataka
220	Karnataka
221	Karnataka
222	Karnataka
223	Karnataka
224	Karnataka
225	Karnataka
226	Karnataka
227	Delhi
228	Delhi
229	Delhi
230	Delhi
231	Delhi
232	Delhi
233	Delhi
234	Delhi
235	Delhi
236	Delhi
237	Delhi
238	Delhi
239	Delhi
240	Delhi
241	Delhi
242	Delhi
243	Delhi
244	Delhi
245	Delhi
246	Delhi
247	Delhi
248	Delhi
249	Delhi
250	Delhi
251	Delhi
252	Delhi
253	Delhi
254	Delhi
255	Delhi
256	Delhi
257	Delhi
258	Delhi
259	Delhi
260	Delhi
261	Delhi
262	Delhi
263	Delhi
264	Delhi
265	Delhi
266	Delhi
267	Delhi
268	Delhi
269	Delhi
270	Delhi
271	Delhi
272	Delhi
273	Delhi
274	Delhi
275	Delhi
276	Delhi
277	Delhi
278	Delhi
279	Gujarat
280	Gujarat
281	Gujarat
282	Gujarat
283	Gujarat
284	Gujarat
285	Gujarat
286	Gujarat
287	Gujarat
288	Gujarat
289	Gujarat
290	Gujarat
291	Gujarat
292	Gujarat
293	Gujarat
294	Gujarat
295	Gujarat
296	Gujarat
297	Gujarat
298	Gujarat
299	Gujarat
300	Gujarat
301	Gujarat
302	Gujarat
303	Gujarat
304	Gujarat
305	Gujarat
306	Gujarat
307	Gujarat
308	Gujarat
309	Gujarat
310	Gujarat
311	Gujarat
312	Gujarat
313	Gujarat
314	Gujarat
315	Gujarat
316	Gujarat
317	West Bengal
318	West Bengal
319	West Bengal
320	West Bengal
321	West Bengal
322	West Bengal
323	West Bengal
324	West Bengal
325	West Bengal
326	West Bengal
327	West Bengal
328	West Bengal
329	West Bengal
330	West Bengal
331	West Bengal
332	West Bengal
333	West Bengal
334	West Bengal
335	West Bengal
336	West Bengal
337	West Bengal
338	West Bengal
339	West Bengal
340	West Bengal
341	West Bengal
342	West Bengal
343	West Bengal
344	West Bengal
345	West Bengal
346	West Bengal
347	West Bengal
348	West Bengal
349	West Bengal
350	West Bengal
351	West Bengal
352	West Bengal
353	Uttar Pradesh
354	Uttar Pradesh
355	Uttar Pradesh
356	Uttar Pradesh
357	Uttar Pradesh
358	Uttar Pradesh
359	Uttar Pradesh
360	Uttar Pradesh
361	Uttar Pradesh
362	Uttar Pradesh
363	Uttar Pradesh
364	Uttar Pradesh
365	Uttar Pradesh
366	Uttar Pradesh
367	Uttar Pradesh
368	Uttar Pradesh
369	Uttar Pradesh
370	Uttar Pradesh
371	Uttar Pradesh
372	Uttar Pradesh
373	Uttar Pradesh
374	Uttar Pradesh
375	Uttar Pradesh
376	Uttar Pradesh
377	Uttar Pradesh
378	Uttar Pradesh
379	Uttar Pradesh
380	Uttar Pradesh
381	Uttar Pradesh
382	Uttar Pradesh
383	Uttar Pradesh
384	Uttar Pradesh
385	Uttar Pradesh
386	Uttar Pradesh
387	Kerala
388	Kerala
389	Kerala
390	Kerala
391	Kerala
392	Kerala
393	Kerala
394	Kerala
395	Kerala
396	Kerala
397	Kerala
398	Kerala
399	Kerala
400	Kerala
401	Kerala
402	Kerala
403	Kerala
404	Kerala
405	Kerala
406	Kerala
407	Kerala
408	Kerala
409	Kerala
410	Kerala
411	Kerala
412	Kerala
413	Kerala
414	Kerala
415	Rajasthan
416	Rajasthan
417	Rajasthan
418	Rajasthan
419	Rajasthan
420	Rajasthan
421	Rajasthan
422	Rajasthan
423	Rajasthan
424	Rajasthan
425	Rajasthan
426	Rajasthan
427	Rajasthan
428	Rajasthan
429	Rajasthan
430	Rajasthan
431	Rajasthan
432	Rajasthan
433	Rajasthan
434	Rajasthan
435	Rajasthan
436	Rajasthan
437	Andhra Pradesh
438	Andhra Pradesh
439	Andhra Pradesh
440	Andhra Pradesh
441	Andhra Pradesh
442	Andhra Pradesh
443	Andhra Pradesh
444	Andhra Pradesh
445	Andhra Pradesh
446	Andhra Pradesh
447	Andhra Pradesh
448	Andhra Pradesh
449	Andhra Pradesh
450	Andhra Pradesh
451	Andhra Pradesh
452	Andhra Pradesh
453	Andhra Pradesh
454	Andhra Pradesh
455	Andhra Pradesh
456	Andhra Pradesh
457	Madhya Pradesh
458	Madhya Pradesh
459	Madhya Pradesh
460	Madhya Pradesh
461	Madhya Pradesh
462	Madhya Pradesh
463	Madhya Pradesh
464	Madhya Pradesh
465	Madhya Pradesh
466	Madhya Pradesh
467	Madhya Pradesh
468	Madhya Pradesh
469	Madhya Pradesh
470	Madhya Pradesh
471	Madhya Pradesh
472	Madhya Pradesh
473	Madhya Pradesh
474	Madhya Pradesh
475	Punjab
476	Punjab
477	Punjab
478	Punjab
479	Punjab
480	Punjab
481	Punjab
482	Punjab
483	Punjab
484	Punjab
485	Punjab
486	Punjab
487	Punjab
488	Punjab
489	Odisha
490	Odisha
491	Odisha
492	Odisha
493	Odisha
494	Odisha
495	Odisha
496	Odisha
497	Bihar
498	Bihar
499	Bihar
500	Bihar
501	Bihar
502	Bihar
503	Others (Assam, Goa, HP, Chandigarh)
504	Others (Assam, Goa, HP, Chandigarh)
505	Others (Assam, Goa, HP, Chandigarh)
506	Others (Assam, Goa, HP, Chandigarh)
507	Others (Assam, Goa, HP, Chandigarh)
508	Others (Assam, Goa, HP, Chandigarh)
509	Others (Assam, Goa, HP, Chandigarh)
510	Others (Assam, Goa, HP, Chandigarh)
511	Others (Assam, Goa, HP, Chandigarh)
512	Others (Assam, Goa, HP, Chandigarh)

## Sheet: Variable_Dictionary
Sheet	Variable Name	Description	Coding/Notes
Rawdata	Anonymized_Record_No	Sequential anonymized record number created only for linking records across workbook sheets.	Small sequential number; not a hospital/institution ID.
Rawdata	Gender	Self-reported gender of respondent.	Male/Female as recorded in survey.
Rawdata	Age	Age of respondent.	Reported as whole number only.
Rawdata	Years of Practice	Number of years of dental practice or professional/clinical experience.	Whole number.
Rawdata	Professional Role	Professional category of respondent in the dental field.	Dental Faculty, Dental Practitioner, Dental Assistant, Dental Hygienist, Dental Technician.
Rawdata	Eye Safety Awareness	Respondent awareness regarding eye safety in dental practice.	Yes/No.
Rawdata	Eye Safety Importance (1-10)	Respondent rating of the importance of eye safety.	Numeric scale from 1 to 10.
Rawdata	Experienced Ocular Injury	Whether the respondent reported experiencing an ocular injury/insult during dental-related work.	Yes/No.
Rawdata	Eye Safety Protocols Awareness	Awareness of eye safety protocols while working with patients.	Aware/Not aware or equivalent response.
Rawdata	Frequency of Eye Injuries	Self-reported frequency of ocular injury/insult.	Weekly, Monthly, Rarely, Never, or Not applicable where used.
Rawdata	Cause of Eye Injury	Main reported cause/source of ocular injury.	Categorical survey response.
Rawdata	First Aid Response	Primary first-aid response reported after ocular injury/insult.	Categorical survey response.
Rawdata	Type of Eye Protection Used	Type of protective eyewear used by respondent.	Safety glasses, prescription spectacles, visor, none, or equivalent survey category.
Rawdata	Routine Use of Eye Protection	Whether respondent routinely uses protective eyewear during dental procedures.	Yes/No.
Rawdata	Eye Check-up Frequency	Frequency of ophthalmologist/eye check-up visits.	Monthly, Rarely, Never, or equivalent survey category.
Rawdata	Reason for Eye Check-up	Reason for ophthalmologist/eye check-up visit.	Injury, routine/check-up, both, not applicable, or equivalent survey category.
Rawdata	History of Eye Surgery	Whether respondent reported a history of minor or major eye surgery.	Yes/No.
Rawdata	Awareness of Patient Eye Safety	Awareness of eye safety practices concerning patients during dental procedures.	Yes/No.
Rawdata	Importance of Patient Eye Safety (1-10)	Respondent rating of the importance of patient eye safety.	Numeric scale from 1 to 10.
Rawdata	Patient Experienced Ocular Injury	Whether respondent had observed or reported ocular injury in a patient while working.	Yes/No.
Rawdata	Type of Protection Given to Patients	Type of eye protection provided to patients.	Safety glasses, prescribed spectacles, visor, none, or equivalent survey category.
Rawdata	Frequency of Patient Eye Protection	Frequency with which patient eye protection is used/provided.	Never, Rarely, Occasionally, Sometimes, Always.
Rawdata	Possible Causes of Ocular Insults (multi-select)	Combined text response listing possible causes of ocular insults selected by respondent.	Semicolon-separated multi-select responses.
Rawdata	Procedures Leading to Insults (multi-select)	Combined text response listing procedures associated with ocular insults.	Semicolon-separated multi-select responses.
Rawdata	First Aid Actions Taken (multi-select)	Combined text response listing first-aid actions selected by respondent.	Semicolon-separated multi-select responses.
Rawdata	Power Increase in Prescribed Spectacles	Whether respondent reported an increase in spectacle prescription power.	Yes/No or survey category.
Rawdata	Cause for Eye Surgery (if any)	Reported cause/reason for eye surgery, where applicable.	Free-text/categorical response; blank if not applicable.
Rawdata	Year of Study / Qualification	Academic or qualification level of respondent.	Undergraduate/Postgraduate or relevant survey category.
Rawdata	Possible Causes of Ocular Insults (multi-select)__Foreign Bodies	Binary indicator for selection of foreign bodies as possible cause of ocular insult.	1 = selected; 0 = not selected.
Rawdata	Possible Causes of Ocular Insults (multi-select)__Lab Work	Binary indicator for selection of laboratory work as possible cause of ocular insult.	1 = selected; 0 = not selected.
Rawdata	Possible Causes of Ocular Insults (multi-select)__Cavity Prep	Binary indicator for selection of cavity preparation as possible cause of ocular insult.	1 = selected; 0 = not selected.
Rawdata	Possible Causes of Ocular Insults (multi-select)__Scaling/Polishing	Binary indicator for selection of scaling/polishing as possible cause of ocular insult.	1 = selected; 0 = not selected.
Rawdata	Possible Causes of Ocular Insults (multi-select)__Wires/Burs	Binary indicator for selection of wires/burs as possible cause of ocular insult.	1 = selected; 0 = not selected.
Rawdata	Possible Causes of Ocular Insults (multi-select)__Splatter/Aerosol	Binary indicator for selection of splatter/aerosol as possible cause of ocular insult.	1 = selected; 0 = not selected.
Rawdata	Possible Causes of Ocular Insults (multi-select)__Old Restorations	Binary indicator for selection of old restorations as possible cause of ocular insult.	1 = selected; 0 = not selected.
Rawdata	Possible Causes of Ocular Insults (multi-select)__Extractions	Binary indicator for selection of extractions as possible cause of ocular insult.	1 = selected; 0 = not selected.
Rawdata	Possible Causes of Ocular Insults (multi-select)__Instrument Cleaning	Binary indicator for selection of instrument cleaning as possible cause of ocular insult.	1 = selected; 0 = not selected.
Rawdata	Procedures Leading to Insults (multi-select)__Not applicable	Binary indicator for not applicable response in procedures leading to insults.	1 = selected; 0 = not selected.
Rawdata	Procedures Leading to Insults (multi-select)__Old Restoration	Binary indicator for old restoration procedure leading to ocular insult.	1 = selected; 0 = not selected.
Rawdata	Procedures Leading to Insults (multi-select)__Lab Work	Binary indicator for laboratory work procedure leading to ocular insult.	1 = selected; 0 = not selected.
Rawdata	Procedures Leading to Insults (multi-select)__Scaling/Polishing	Binary indicator for scaling/polishing procedure leading to ocular insult.	1 = selected; 0 = not selected.
Rawdata	Procedures Leading to Insults (multi-select)__Instrument Cleaning	Binary indicator for instrument cleaning procedure leading to ocular insult.	1 = selected; 0 = not selected.
Rawdata	Procedures Leading to Insults (multi-select)__Cavity Prep	Binary indicator for cavity preparation procedure leading to ocular insult.	1 = selected; 0 = not selected.
Rawdata	Procedures Leading to Insults (multi-select)__Ortho Treatment	Binary indicator for orthodontic treatment procedure leading to ocular insult.	1 = selected; 0 = not selected.
Rawdata	Procedures Leading to Insults (multi-select)__Extractions	Binary indicator for extraction procedure leading to ocular insult.	1 = selected; 0 = not selected.
Rawdata	First Aid Actions Taken (multi-select)__Cold compress	Binary indicator for cold compress as first-aid action.	1 = selected; 0 = not selected.
Rawdata	First Aid Actions Taken (multi-select)__Wash with water	Binary indicator for washing/irrigating with water as first-aid action.	1 = selected; 0 = not selected.
Rawdata	First Aid Actions Taken (multi-select)__Pain meds	Binary indicator for pain medication as first-aid action.	1 = selected; 0 = not selected.
Rawdata	First Aid Actions Taken (multi-select)__Blinking	Binary indicator for blinking as first-aid action.	1 = selected; 0 = not selected.
Rawdata	First Aid Actions Taken (multi-select)__Medical help	Binary indicator for seeking medical help as first-aid action.	1 = selected; 0 = not selected.
Rawdata	First Aid Actions Taken (multi-select)__Bandage	Binary indicator for bandage as first-aid action.	1 = selected; 0 = not selected.
Location	Anonymized_Record_No	Sequential anonymized record number used only to link state information with the corresponding anonymized record.	Small sequential number; not a hospital/institution ID.
Location	Location (State)	Broad state/Union Territory-level location category used only for aggregate geographic distribution and Figure 1.	No address, city, institution, GPS coordinate, IP address, or precise location data included.
